# Supplementary material for: Transcriptomic analysis reveals mechanism of light-sensitive albinism in tea plant Camellia sinensis ‘Huangjinju’
Source: BMC Plant Biol. 2020 May 14;20:216. doi: 10.1186/s12870-020-02425-0 (PMC7227349; doi:10.1186/s12870-020-02425-0)
Supplement: Supplementary file 1 — Additional file 1: Table S1. Summary of differentially expressed genes [file 12870_2020_2425_MOESM1_ESM.xlsx]

## Sheet: DEGs
Table S1 Summary of differentially expressed genes
Gene_id	readcount_SC	readcount_NS	log2FoldChange	p-value	p-adj	Nr Description						TEA033850.1	ath:AT5G12020	AT5G12020	HSP17.6II
TEA029100.1	32.8494	3.48547	3.2364	0.00033819	0.030913	gi|590673660|ref|XP_007038956.1|//WRKY DNA-binding protein 30, putative [Theobroma cacao]
TEA011565.1	71.7122	11.2714	2.6696	2.0611e-06	0.00064161	gi|731436109|ref|XP_010645762.1|//PREDICTED: probable receptor-like protein kinase At1g67000 isoform X1 [Vitis vinifera]
TEA015033.1	69.9794	11.3335	2.6263	9.0165e-06	0.0019909	gi|731436109|ref|XP_010645762.1|//PREDICTED: probable receptor-like protein kinase At1g67000 isoform X1 [Vitis vinifera]
Novel03621	90.1499	19.8826	2.1808	5.8865e-06	0.0014423	unnamed protein product [Coffea canephora]
TEA001054.1	456.306	100.751	2.1792	9.0759e-09	6.0471e-06	gi|657976339|ref|XP_008380053.1|//PREDICTED: UDP-glycosyltransferase 85A5-like [Malus domestica]
TEA007697.1	272.889	69.375	1.9758	0.00040934	0.03582	gi|460382524|ref|XP_004236989.1|//PREDICTED: uncharacterized protein LOC101256475 [Solanum lycopersicum];gi|225424250|ref|XP_002284485.1|//PREDICTED: uncharacterized protein LOC100249059 [Vitis vinifera]
TEA020936.1	61.9477	15.9893	1.9539	0.00040318	0.035363	gi|731407146|ref|XP_002285021.2|//PREDICTED: cytochrome P450 734A1 [Vitis vinifera]
TEA013318.1	919.375	248.572	1.887	2.7192e-09	2.1076e-06	gi|31321942|gb|AAM54365.1|//2S albumin seed storage protein [Juglans nigra]
TEA013316.1	808.14	221.195	1.8693	2.0216e-11	2.5592e-08	gi|31321942|gb|AAM54365.1|//2S albumin seed storage protein [Juglans nigra]
TEA006146.1	185.312	52.1234	1.83	2.8744e-08	1.5595e-05	gi|747063036|ref|XP_011078052.1|//PREDICTED: uncharacterized membrane protein C776.05 isoform X1 [Sesamum indicum];gi|297738618|emb|CBI27863.3|//unnamed protein product [Vitis vinifera];gi|225444824|ref|XP_002280579.1|//PREDICTED: uncharacterized membrane protein C776.05 [Vitis vinifera]
TEA013320.1	239.041	69.668	1.7787	2.9719e-07	0.00011906	gi|31321942|gb|AAM54365.1|//2S albumin seed storage protein [Juglans nigra]
TEA017538.1	480.596	146.298	1.7159	2.6969e-05	0.004678	gi|590719301|ref|XP_007051017.1|//Uncharacterized protein TCM_004731 [Theobroma cacao]
TEA027164.1	814.912	249.866	1.7055	0.00026649	0.026356	gi|702472470|ref|XP_010031088.1|//PREDICTED: expansin-A8-like [Eucalyptus grandis]						TEA010854.1	ath:AT1G55920	AT1G55920	SERAT2;1
TEA006144.1	143.826	46.2406	1.6371	5.5307e-06	0.0013776	gi|702303776|ref|XP_010049439.1|//PREDICTED: uncharacterized membrane protein C776.05 [Eucalyptus grandis]						TEA018483.1	ath:AT1G74100	AT1G74100	SOT16
TEA020841.1	958.047	310.629	1.6249	2.4226e-08	1.4154e-05	gi|351630231|gb|AEQ55270.1|//expansin [Breonia chinensis];gi|7025493|gb|AAF35901.1|AF230332_1//expansin 2 [Zinnia violacea]						TEA004234.1	ath:AT5G53970	AT5G53970	TAT7
TEA006256.1	1405.04	463.735	1.5992	2.7555e-22	1.495e-18	gi|344221931|gb|AEN02469.1|//germin-like protein [Camellia sinensis]						TEA033269.1	ath:AT5G08370	AT5G08370	AGAL2
TEA011002.1	525.866	178.496	1.5588	6.2617e-13	1.189e-09	gi|344221931|gb|AEN02469.1|//germin-like protein [Camellia sinensis]						TEA023301.1	ath:AT5G64200	AT5G64200	SC35
TEA026178.1	147.758	55.4131	1.4149	4.2604e-05	0.0065506	gi|661893599|emb|CDP03408.1|//unnamed protein product [Coffea canephora]						TEA023332.1	ath:AT1G08830	AT1G08830	CSD1
TEA030978.1	113.765	43.4763	1.3878	0.00045183	0.038347	gi|731423845|ref|XP_010662646.1|//PREDICTED: S-type anion channel SLAH2 isoform X4 [Vitis vinifera]
Novel06522	470.247	180.637	1.3803	3.2214e-10	3.4954e-07	derlin-2 protein [Medicago truncatula]
TEA021842.1	319.771	123.966	1.3671	3.9718e-08	2.095e-05	gi|297744512|emb|CBI37774.3|//unnamed protein product [Vitis vinifera]
Novel05262	1210.11	469.499	1.3659	1.6886e-16	4.9331e-13	PREDICTED: receptor-like protein 12 [Vitis vinifera]
TEA016088.1	143.12	56.7357	1.3349	0.00012464	0.015319	gi|802607252|ref|XP_012073700.1|//PREDICTED: prolyl endopeptidase [Jatropha curcas]
TEA033484.1	143.543	57.1148	1.3295	0.00013348	0.016082	gi|970014012|ref|XP_015067987.1|//PREDICTED: G-type lectin S-receptor-like serine/threonine-protein kinase At1g61370 isoform X2 [Solanum pennellii]
TEA000708.1	2265.04	907.696	1.3193	2.3286e-19	9.8261e-16	gi|694360132|ref|XP_009360041.1|//PREDICTED: purple acid phosphatase 17-like [Pyrus x bretschneideri];gi|595847507|ref|XP_007209339.1|//hypothetical protein PRUPE_ppa008418mg [Prunus persica];gi|645270320|ref|XP_008240404.1|//PREDICTED: purple acid phosphatase 17-like [Prunus mume]
TEA001449.1	1412.45	594.086	1.2495	1.8304e-07	8.0315e-05	gi|225451627|ref|XP_002275991.1|//PREDICTED: uncharacterized protein LOC100241226 [Vitis vinifera]
TEA027710.1	463.995	196.788	1.2375	4.023e-05	0.0062361	gi|526117677|ref|NP_001268086.1|//auxin-induced protein 22A-like [Vitis vinifera];gi|697109089|ref|XP_009608400.1|//PREDICTED: auxin-induced protein AUX22-like [Nicotiana tomentosiformis]
TEA016042.1	702.62	299.204	1.2316	2.6547e-07	0.00010959	-//-
TEA023591.1	623.588	269.126	1.2123	7.5475e-10	7.166e-07	gi|225463045|ref|XP_002267969.1|//PREDICTED: uncharacterized protein LOC100249959 [Vitis vinifera];gi|147822283|emb|CAN72908.1|//hypothetical protein VITISV_018845 [Vitis vinifera]
TEA016091.1	245.649	106.869	1.2008	1.1046e-05	0.0023569	gi|731427762|ref|XP_010664095.1|//PREDICTED: prolyl endopeptidase isoform X2 [Vitis vinifera]
TEA016597.1	551.107	243.888	1.1761	3.9952e-06	0.0010916	gi|224089973|ref|XP_002308887.1|//hypothetical protein POPTR_0006s03780g [Populus trichocarpa]
TEA017770.1	396.39	176.813	1.1647	0.00014156	0.016696	gi|344221931|gb|AEN02469.1|//germin-like protein [Camellia sinensis]						TEA000441.1	ath:AT3G11170	AT3G11170	FAD7
TEA019848.1	173.991	78.5393	1.1475	0.00021902	0.023105	gi|596035854|ref|XP_007219663.1|//hypothetical protein PRUPE_ppa023953mg [Prunus persica]
TEA014600.1	6966.94	3154.92	1.1429	0.00020414	0.021963	gi|743904762|ref|XP_011045762.1|//PREDICTED: glycerophosphodiester phosphodiesterase GDPD1, chloroplastic-like isoform X2 [Populus euphratica];gi|595935670|ref|XP_007215511.1|//hypothetical protein PRUPE_ppa006994mg [Prunus persica]
TEA012985.1	546.795	250.407	1.1267	0.00016846	0.018985	gi|586941107|dbj|BAO51835.1|//UDP-glycosyltransferase 94P1 [Camellia sinensis]						TEA013731.1	ath:AT2G14960	AT2G14960	GH3.1
TEA007329.1	229.963	105.952	1.118	5.2273e-05	0.0076946	gi|698421266|ref|XP_009772195.1|//PREDICTED: SPX domain-containing protein 3 [Nicotiana sylvestris]
TEA033117.1	341.696	158.001	1.1128	3.0855e-06	0.00090839	gi|747106962|ref|XP_011101779.1|//PREDICTED: cytochrome P450 CYP749A22-like [Sesamum indicum];gi|728828608|gb|KHG08051.1|//Cytochrome P450 protein [Gossypium arboreum];gi|596123175|ref|XP_007221838.1|//hypothetical protein PRUPE_ppa023692mg [Prunus persica]
TEA004322.1	1113.34	517.883	1.1042	8.0571e-08	3.9739e-05	gi|823258834|ref|XP_012462115.1|//PREDICTED: uncharacterized protein LOC105782140 [Gossypium raimondii]						TEA030368.1	ath:AT2G34430	AT2G34430	LHB1B1
TEA029278.1	1111.17	526.45	1.0777	6.9838e-07	0.00024788	gi|344221931|gb|AEN02469.1|//germin-like protein [Camellia sinensis]						TEA000344.1	ath:AT2G29290	AT2G29290	0
TEA019627.1	1667.36	793.375	1.0715	2.3632e-05	0.0042335	gi|566037218|gb|AHC32017.1|//aquaporin protein 23 [Camellia sinensis]						TEA004370.1	ath:AT5G59720	AT5G59720	HSP18.2
TEA025873.1	186.404	88.7049	1.0713	0.00048315	0.039717	gi|731425594|ref|XP_010663312.1|//PREDICTED: uncharacterized protein LOC104882300 [Vitis vinifera]
Novel02867	310.109	147.608	1.071	1.6219e-05	0.0032081	hypothetical protein JCGZ_17854 [Jatropha curcas]
TEA028101.1	512.889	244.332	1.0698	6.6461e-06	0.0015677	gi|298204461|emb|CBI16941.3|//unnamed protein product [Vitis vinifera]
TEA000209.1	884.436	427.409	1.0491	2.6861e-09	2.1076e-06	gi|224120536|ref|XP_002318354.1|//hypothetical protein POPTR_0012s01020g [Populus trichocarpa];gi|743919294|ref|XP_011003669.1|//PREDICTED: probable membrane-associated kinase regulator 6 [Populus euphratica]
Novel03623	862.476	426.723	1.0152	7.4145e-09	5.2146e-06	unnamed protein product [Coffea canephora]
TEA004691.1	864.765	430.548	1.0061	1.4032e-08	8.7365e-06	gi|731402323|ref|XP_010654629.1|//PREDICTED: uncharacterized protein LOC100254824 [Vitis vinifera]
Novel03404	1175.39	585.27	1.006	1.718e-06	0.00053959	pollen-specific protein [Vitis pseudoreticulata]
TEA000224.1	540.99	269.655	1.0045	6.3412e-07	0.00023381	gi|661890709|emb|CDP05690.1|//unnamed protein product [Coffea canephora];gi|225439914|ref|XP_002279855.1|//PREDICTED: uncharacterized protein LOC100251731 [Vitis vinifera]						TEA001661.1	ath:AT4G11820	AT4G11820	HMGS
Novel01130	354.862	177.194	1.0019	2.1147e-05	0.0039024	PREDICTED: nudix hydrolase 12, mitochondrial-like [Populus euphratica]
TEA003323.1	319.217	159.935	0.99705	5.4143e-05	0.0079392	gi|593705489|ref|XP_007153101.1|//hypothetical protein PHAVU_003G006900g [Phaseolus vulgaris]
TEA014780.1	28115.7	14156.3	0.98993	1.3506e-15	3.6639e-12	gi|702364656|ref|XP_010060532.1|//PREDICTED: protochlorophyllide reductase, chloroplastic [Eucalyptus grandis]						TEA014780.1	ath:AT4G27440	AT4G27440	PORB
TEA012974.1	677.706	342.015	0.9866	5.0331e-05	0.0074666	gi|590625430|ref|XP_007025881.1|//S-locus lectin protein kinase family protein, putative [Theobroma cacao]
TEA001167.1	14608.9	7422.77	0.97682	2.8654e-08	1.5595e-05	gi|237899560|gb|ACR33100.1|//putative tea geometrid larvae-inducible protein [Camellia sinensis];gi|731386598|ref|XP_010648948.1|//PREDICTED: GDSL esterase/lipase At5g33370 [Vitis vinifera]						TEA016722.1	ath:AT3G12580	AT3G12580	HSP70
Novel02172	322.695	164.481	0.97225	4.661e-05	0.0070524	PREDICTED: auxin-induced protein X15 [Vitis vinifera]>gi|147776039|emb|CAN65270.1| hypothetical protein VITISV_040137 [Vitis vinifera]
TEA027217.1	3524.62	1811.37	0.96039	3.5813e-05	0.0057388	gi|661897964|emb|CDO97931.1|//unnamed protein product [Coffea canephora]						TEA001862.1	ath:AT2G37250	AT2G37250	ADK
TEA024579.1	637.877	329.417	0.95336	4.2098e-07	0.00015988	gi|823168332|ref|XP_012483927.1|//PREDICTED: lysine histidine transporter 1 [Gossypium raimondii]						TEA006597.1	ath:AT3G61470	AT3G61470	LHCA2
TEA008570.1	663.874	343.903	0.94891	4.0635e-07	0.00015588	gi|590609798|ref|XP_007021637.1|//Basic-leucine zipper transcription factor family protein [Theobroma cacao]
TEA024556.1	894.658	463.59	0.94849	4.456e-08	2.3182e-05	gi|147837154|emb|CAN63634.1|//hypothetical protein VITISV_009388 [Vitis vinifera]
TEA025428.1	247.842	129.285	0.93886	0.00039797	0.035068	gi|225469059|ref|XP_002267938.1|//PREDICTED: microtubule-associated protein 70-5 [Vitis vinifera]
TEA018010.1	4101.28	2139.61	0.93873	1.9247e-12	3.0457e-09	gi|147771686|emb|CAN78171.1|//hypothetical protein VITISV_017332 [Vitis vinifera]
TEA001815.1	5708.9	2991.15	0.93252	1.5484e-12	2.5568e-09	gi|697160333|ref|XP_009588943.1|//PREDICTED: uncharacterized protein At4g06744-like [Nicotiana tomentosiformis]
TEA000644.1	521.023	273.426	0.93019	4.6317e-06	0.001219	gi|344221931|gb|AEN02469.1|//germin-like protein [Camellia sinensis]						Novel07241	ath:AT3G55360	AT3G55360	CER10
TEA031484.1	397.176	209.613	0.92205	3.7842e-05	0.0059633	gi|225434052|ref|XP_002274620.1|//PREDICTED: chitinase 5 [Vitis vinifera];gi|296084272|emb|CBI24660.3|//unnamed protein product [Vitis vinifera]
TEA004964.1	4045.46	2142.3	0.91715	1.525e-11	1.9971e-08	gi|802640389|ref|XP_012078788.1|//PREDICTED: SPX domain-containing protein 1-like [Jatropha curcas]						TEA009745.1	ath:AT5G22250	AT5G22250	CAF1b
TEA017438.1	8212.22	4359.78	0.91352	5.317e-06	0.0013373	gi|566187774|ref|XP_006379276.1|//hypothetical protein POPTR_0009s13250g [Populus trichocarpa]
TEA025543.1	948.638	506.094	0.90645	8.555e-08	4.1127e-05	gi|747078445|ref|XP_011086383.1|//PREDICTED: probable LRR receptor-like serine/threonine-protein kinase At1g14390 [Sesamum indicum]
Novel05140	1148.23	613.685	0.90384	4.1655e-06	0.00113	unnamed protein product [Coffea canephora]
TEA025760.1	784.68	420.142	0.90123	2.6976e-05	0.004678	gi|661890722|emb|CDP05703.1|//unnamed protein product [Coffea canephora]						TEA026282.1	ath:AT4G09320	AT4G09320	NDPK1
TEA007529.1	268.227	144.093	0.89645	0.00051626	0.041539	gi|697140254|ref|XP_009624225.1|//PREDICTED: F-box protein At3g07870-like [Nicotiana tomentosiformis]
TEA025878.1	578.393	313.625	0.88301	4.9053e-06	0.0012673	gi|731417884|ref|XP_010660469.1|//PREDICTED: WAS/WASL-interacting protein family member 3-like [Vitis vinifera]
TEA030999.1	445.202	242.444	0.87681	3.2543e-05	0.0053273	gi|728843041|gb|KHG22484.1|//hypothetical protein F383_07989 [Gossypium arboreum]						TEA026130.1	ath:AT1G69770	AT1G69770	CMT3
TEA008005.1	484.921	264.255	0.87582	8.7341e-05	0.011478	gi|731417932|ref|XP_010660493.1|//PREDICTED: FUL-like protein isoform X1 [Vitis vinifera];gi|32478023|gb|AAP83373.1|//FRUITFULL-like MADS-box [Heuchera americana]						Novel00102	ath:AT1G03055	AT1G03055	D27
TEA005587.1	11491.8	6322.8	0.86198	4.6543e-06	0.001219	gi|731418202|ref|XP_010660588.1|//PREDICTED: protein RALF-like 27 [Vitis vinifera]
TEA024391.1	4805.45	2652.46	0.85734	0.00041918	0.03643	gi|586941109|dbj|BAO51836.1|//UDP-glycosyltransferase 74Y1 [Camellia sinensis]						Novel02172	ath:AT2G21210	AT2G21210	0
TEA001398.1	857.706	474.451	0.85422	6.4752e-07	0.00023646	gi|255553163|ref|XP_002517624.1|//PREDICTED: ethylene-responsive transcription factor WIN1 [Ricinus communis]
TEA016008.1	1561.35	867.182	0.84838	2.804e-08	1.5595e-05	gi|731425789|ref|XP_010663380.1|//PREDICTED: protein PHYTOCHROME KINASE SUBSTRATE 3 [Vitis vinifera]
TEA013264.1	465.096	259.428	0.84219	0.00017976	0.020079	gi|225445722|ref|XP_002270621.1|//PREDICTED: transcription factor IBH1 [Vitis vinifera]
TEA006140.1	456.568	256.148	0.83385	7.15e-05	0.0098385	gi|590702210|ref|XP_007046566.1|//SEC14 cytosolic factor family protein / phosphoglyceride transfer family protein isoform 1 [Theobroma cacao]
TEA025849.1	538.681	302.772	0.8312	3.3949e-05	0.0054865	gi|595828953|ref|XP_007205779.1|//hypothetical protein PRUPE_ppa010480mg [Prunus persica]
TEA013237.1	399.353	225.41	0.82511	0.00019237	0.020988	gi|225448623|ref|XP_002274295.1|//PREDICTED: uncharacterized protein LOC100245000 [Vitis vinifera]
Novel00167	3678.11	2077.32	0.82424	7.5719e-05	0.010307	PREDICTED: uncharacterized protein LOC100258720 [Vitis vinifera]>gi|147828169|emb|CAN68427.1| hypothetical protein VITISV_031997 [Vitis vinifera]>gi|296084887|emb|CBI28296.3| unnamed protein product [Vitis vinifera]
Novel03834	865.226	490.123	0.81993	2.4849e-06	0.00074309	PREDICTED: uncharacterized protein LOC104246997 [Nicotiana sylvestris]
TEA001072.1	387.091	219.741	0.81687	0.00023003	0.02374	gi|566190890|ref|XP_002316006.2|//hypothetical protein POPTR_0010s14900g [Populus trichocarpa]
TEA013848.1	3117.26	1784.94	0.80441	6.0853e-09	4.4444e-06	gi|703116963|ref|XP_010101269.1|//DEAD-box ATP-dependent RNA helicase 56 [Morus notabilis];gi|728821495|gb|KHG04362.1|//DEAD-box ATP-dependent RNA helicase 56 [Gossypium arboreum];gi|551620140|ref|XP_005790653.1|//hypothetical protein EMIHUDRAFT_433653 [Emiliania huxleyi CCMP1516];gi|685378408|ref|XP_009121980.1|//PREDICTED: DEAD-box ATP-dependent RNA helicase 56-like isoform X1 [Brassica rapa];g…
TEA020968.1	4286	2463.93	0.79867	1.5723e-09	1.3269e-06	gi|747055820|ref|XP_011074157.1|//PREDICTED: phosphoglycerate mutase [Sesamum indicum]
Novel01070	346.871	199.473	0.7982	0.00047835	0.039502	-//-
TEA027225.1	769.692	443.799	0.79437	1.0013e-05	0.0021856	gi|971581285|ref|XP_015159441.1|//PREDICTED: uncharacterized protein LOC102585795 isoform X1 [Solanum tuberosum];gi|565397822|ref|XP_006364483.1|//PREDICTED: uncharacterized protein LOC102585795 isoform X2 [Solanum tuberosum]						TEA024772.1	ath:AT4G02080	AT4G02080	SAR2
Novel00227	1875.08	1085.5	0.78859	7.715e-08	3.9067e-05	PREDICTED: sigma factor binding protein 1, chloroplastic-like [Populus euphratica]
TEA016681.1	1391.89	814.758	0.77261	5.2359e-06	0.0013346	gi|590602823|ref|XP_007019849.1|//Leucine-rich repeat structural protein ORF147 isoform 1 [Theobroma cacao]
TEA006787.1	679.881	398.4	0.77106	2.1529e-05	0.0039309	gi|568861528|ref|XP_006484253.1|//PREDICTED: cytosolic sulfotransferase 12-like [Citrus sinensis]
TEA025340.1	11868.2	6968.51	0.76818	9.7112e-05	0.012587	gi|747099411|ref|XP_011097759.1|//PREDICTED: probable pectate lyase 22 [Sesamum indicum]
TEA011303.1	932.557	547.702	0.7678	0.00015893	0.018291	gi|590629968|ref|XP_007027138.1|//Uncharacterized protein TCM_022025 [Theobroma cacao]
TEA027830.1	7525.14	4432.38	0.76364	2.4736e-09	1.9988e-06	gi|661898297|emb|CDO98264.1|//unnamed protein product [Coffea canephora]						TEA013847.1	ath:AT2G30570	AT2G30570	PSBW
TEA011462.1	499.35	294.449	0.76203	0.00014149	0.016696	gi|731441137|ref|XP_010647450.1|//PREDICTED: uncharacterized protein LOC104878576 [Vitis vinifera]
TEA011370.1	1623.3	962.114	0.75465	5.7353e-05	0.008294	gi|359489477|ref|XP_002267819.2|//PREDICTED: transcription factor bHLH67 isoform X1 [Vitis vinifera]
Novel05487	929.577	551.633	0.75287	8.4701e-06	0.0018922	PREDICTED: uncharacterized protein LOC100251731 [Vitis vinifera]
TEA012257.1	15319.2	9162.27	0.74157	0.00050626	0.040908	gi|204304434|gb|ACH99109.1|//flavone synthase II [Camellia sinensis]						TEA030322.1	ath:AT4G25200	AT4G25200	HSP23.6-MITO
TEA022843.1	604.448	362.61	0.7372	0.00012265	0.015124	gi|976724694|gb|KVG18777.1|//Hly-III-related protein [Cynara cardunculus var. scolymus];gi|743816567|ref|XP_011020205.1|//PREDICTED: heptahelical transmembrane protein 1-like [Populus euphratica]						TEA006847.1	ath:AT5G07990	AT5G07990	TT7
TEA025404.1	852.867	512.061	0.73601	1.765e-05	0.0033854	gi|572153023|ref|NP_001275871.1|//carbamoyl-phosphate synthetase 2, aspartate transcarbamylase, and dihydroorotase [Citrus sinensis];gi|332384181|gb|AEE69007.1|//cinnamyl alcohol dehydrogenase 1 [Camellia sinensis]						TEA022696.1	ath:AT2G26710	AT2G26710	BAS1
TEA025995.1	565.584	339.682	0.73556	0.00015453	0.017918	gi|658011727|ref|XP_008341114.1|//PREDICTED: aluminum-activated malate transporter 12-like [Malus domestica];gi|694404368|ref|XP_009377066.1|//PREDICTED: aluminum-activated malate transporter 12-like [Pyrus x bretschneideri]
TEA027863.1	12797.4	7719.56	0.72926	2.0282e-05	0.0037767	gi|225464902|ref|XP_002274217.1|//PREDICTED: uncharacterized protein LOC100258720 [Vitis vinifera]
TEA023938.1	1900.84	1148.85	0.72644	9.6866e-07	0.00033142	gi|590682547|ref|XP_007041372.1|//Uncharacterized protein TCM_006292 [Theobroma cacao]
TEA022098.1	692.578	419.305	0.72398	6.4075e-05	0.0090463	gi|698453057|ref|XP_009779857.1|//PREDICTED: probable carboxylesterase 18 [Nicotiana sylvestris]
TEA005453.1	514.041	311.529	0.72252	0.00024175	0.024548	gi|698522120|ref|XP_009757873.1|//PREDICTED: probable receptor protein kinase TMK1 [Nicotiana sylvestris]
TEA016359.1	520.747	315.647	0.72227	0.00027089	0.026515	gi|661889842|emb|CDP06562.1|//unnamed protein product [Coffea canephora]						TEA010657.1	ath:AT1G60950	AT1G60950	FED_A
TEA008563.1	528.645	324.485	0.70415	0.00041561	0.036202	gi|225445180|ref|XP_002284145.1|//PREDICTED: transcription factor bHLH68 [Vitis vinifera]
TEA021214.1	4307.64	2650.02	0.7009	4.9161e-05	0.0073505	gi|661891876|emb|CDP04102.1|//unnamed protein product [Coffea canephora]						TEA025404.1	ath:AT4G34230	AT4G34230	CAD5
TEA003790.1	958.221	589.627	0.70056	2.935e-05	0.0049984	gi|225449100|ref|XP_002274723.1|//PREDICTED: serine carboxypeptidase-like 27 [Vitis vinifera]
Novel06817	644.643	398.346	0.69448	0.00016382	0.018796	PREDICTED: uncharacterized protein LOC105636336 [Jatropha curcas]>gi|643727115|gb|KDP35680.1| hypothetical protein JCGZ_09118 [Jatropha curcas]
TEA025236.1	9442.2	5866.95	0.68651	0.00021899	0.023105	gi|225444639|ref|XP_002276089.1|//PREDICTED: 21 kDa protein [Vitis vinifera]
TEA028440.1	904.976	563.587	0.68324	0.00022478	0.023582	gi|731372307|ref|XP_010650051.1|//PREDICTED: uncharacterized protein LOC104879282 [Vitis vinifera]
TEA014398.1	2069.78	1296.23	0.67516	0.00064901	0.048712	gi|823167481|ref|XP_012483673.1|//PREDICTED: transcription factor PRE5-like [Gossypium raimondii]						TEA030284.1	ath:AT1G15820	AT1G15820	LHCB6
TEA021609.1	12115.8	7592.96	0.67416	7.3598e-05	0.010054	gi|697175664|ref|XP_009596775.1|//PREDICTED: GDSL esterase/lipase 7-like [Nicotiana tomentosiformis]
TEA023196.1	936.467	589.712	0.66722	6.2962e-05	0.0089223	gi|698508481|ref|XP_009799508.1|//PREDICTED: BOI-related E3 ubiquitin-protein ligase 1-like [Nicotiana sylvestris]
TEA016325.1	640.208	403.578	0.66569	0.00032189	0.030036	gi|720007516|ref|XP_010258324.1|//PREDICTED: cyclic dof factor 2-like [Nelumbo nucifera]
TEA029607.1	972.319	613.573	0.6642	5.2151e-05	0.0076946	gi|147821643|emb|CAN72597.1|//hypothetical protein VITISV_015543 [Vitis vinifera]
TEA023489.1	4777.15	3024.52	0.65944	0.00020694	0.022201	gi|595795194|ref|XP_007200976.1|//hypothetical protein PRUPE_ppa004626mg [Prunus persica];gi|802701553|ref|XP_012083960.1|//PREDICTED: 60S ribosomal protein L22-2-like [Jatropha curcas]
TEA026124.1	2056.22	1311.63	0.64863	0.00048535	0.039811	gi|661899235|emb|CDO97229.1|//unnamed protein product [Coffea canephora]						TEA015503.1	ath:AT4G37870	AT4G37870	PCK1
TEA022194.1	2515.76	1607.58	0.6461	5.586e-06	0.0013776	gi|747086564|ref|XP_011090787.1|//PREDICTED: stem-specific protein TSJT1-like [Sesamum indicum]
TEA000773.1	2814.01	1805.61	0.64014	3.6097e-06	0.0010104	gi|571533383|ref|XP_003550568.2|//PREDICTED: serine carboxypeptidase-like 33 [Glycine max];gi|566191056|ref|XP_002316057.2|//serine carboxypeptidase S10 family protein [Populus trichocarpa]						Novel06522	ath:AT4G29330	AT4G29330	DER1
TEA016513.1	1457.33	937.08	0.63708	3.0787e-05	0.0051282	gi|584481466|gb|AHJ09606.1|//aquaporin protein 25 [Camellia sinensis]						TEA023111.1	ath:AT5G28540	AT5G28540	BIP1
TEA030778.1	2095.77	1350.49	0.634	8.7968e-06	0.0019537	gi|567856944|ref|XP_006421155.1|//hypothetical protein CICLE_v10004929mg [Citrus clementina]						Novel03621	ath:AT4G38840	AT4G38840	0
Novel05909	776.777	501.287	0.63186	0.00035639	0.03215	PREDICTED: transcription factor PRE6 isoform X2 [Solanum lycopersicum]
TEA015038.1	848.254	548.421	0.62921	0.00022895	0.02374	gi|823190360|ref|XP_012491127.1|//PREDICTED: uncharacterized protein LOC105803462 [Gossypium raimondii]						TEA028092.1	ath:AT2G05100	AT2G05100	LHCB2.1
TEA001661.1	2288.97	1483.51	0.62568	1.3012e-05	0.0026568	gi|378587536|gb|AFC34137.1|//3-hydroxy-3-methylglutaryl-CoA synthase [Camellia sinensis]						TEA031692.1	ath:AT1G07400	AT1G07400	0
TEA006942.1	5464.18	3546.71	0.62352	2.2896e-06	0.00070125	gi|697157474|ref|XP_009587492.1|//PREDICTED: probable esterase D14L [Nicotiana tomentosiformis]
TEA006597.1	15212.7	9881.77	0.62244	7.1504e-07	0.00025144	gi|747079201|ref|XP_011086789.1|//PREDICTED: chlorophyll a-b binding protein, chloroplastic [Sesamum indicum];gi|702278085|ref|XP_010044808.1|//PREDICTED: chlorophyll a-b binding protein 7, chloroplastic [Eucalyptus grandis]
TEA009646.1	1757.28	1143.58	0.61979	2.9086e-05	0.0049759	gi|629084961|gb|KCW51318.1|//hypothetical protein EUGRSUZ_J00874 [Eucalyptus grandis];gi|661877542|emb|CDP18632.1|//unnamed protein product [Coffea canephora]						TEA023897.1	ath:AT1G05010	AT1G05010	EFE
TEA023494.1	2001.77	1304.93	0.61731	1.6425e-05	0.0032154	gi|763758154|gb|KJB25485.1|//hypothetical protein B456_004G194000 [Gossypium raimondii];gi|802582853|ref|XP_012070076.1|//PREDICTED: anthranilate N-benzoyltransferase protein 1 [Jatropha curcas]						TEA016942.1	ath:AT3G47470	AT3G47470	LHCA4
TEA030368.1	60053.6	39242.9	0.61382	5.73e-07	0.00021546	gi|225463432|ref|XP_002275075.1|//PREDICTED: chlorophyll a-b binding protein of LHCII type 1 [Vitis vinifera]
TEA029896.1	792.542	518.265	0.6128	0.00038445	0.034297	gi|225459312|ref|XP_002284166.1|//PREDICTED: uncharacterized protein LOC100262645 [Vitis vinifera]
TEA025666.1	899.588	588.832	0.61141	0.00025143	0.025233	gi|566176145|ref|XP_006381502.1|//hypothetical protein POPTR_0006s13460g [Populus trichocarpa];gi|697104408|ref|XP_009606014.1|//PREDICTED: floral homeotic protein APETALA 2-like [Nicotiana tomentosiformis]
Novel00357	1865.95	1221.43	0.61133	2.718e-05	0.004692	hypothetical protein CICLE_v10033081mg [Citrus clementina]>gi|568861273|ref|XP_006484130.1| PREDICTED: nuclear transport factor 2-like [Citrus sinensis]>gi|557540202|gb|ESR51246.1| hypothetical protein CICLE_v10033081mg [Citrus clementina]>gi|641863176|gb|KDO81862.1| hypothetical protein CISIN_1g033259mg [Citrus sinensis]
TEA010657.1	35656.3	23370.4	0.60948	6.051e-07	0.0002253	gi|338173755|gb|AEI83424.1|//chloroplast ferredoxin I [Camellia sinensis]						TEA003992.1	ath:AT5G56010	AT5G56010	HSP81-3
TEA033269.1	901.679	593.8	0.60264	0.00043094	0.037196	gi|575456450|gb|AHG94610.1|//alpha galactosidase [Camellia sinensis];gi|60417424|emb|CAI47559.1|//alpha galactosidase [Coffea arabica]						TEA033671.1	ath:AT4G24280	AT4G24280	cpHsc70-1
TEA001868.1	225645	148643	0.6022	6.5647e-07	0.00023744	gi|353167261|gb|AEQ67395.1|//chloroplast chlorophyll A/B binding protein [Canarium album]						TEA027790.1	ath:AT5G52640	AT5G52640	HSP90.1
TEA006711.1	942.43	621.442	0.60076	0.00033184	0.030515	gi|258549503|gb|ACV74414.1|//putative cinnamyl alcohol dehydrogenase [Camellia sinensis]						TEA026655.1	ath:AT1G07400	AT1G07400	0
TEA030617.1	2772.24	1828.76	0.60019	1.4322e-05	0.0028931	gi|595846908|ref|XP_007209220.1|//hypothetical protein PRUPE_ppa006823mg [Prunus persica];gi|658032772|ref|XP_008351894.1|//PREDICTED: probable glycerophosphoryl diester phosphodiesterase 3 [Malus domestica]
TEA000885.1	11462.9	7566.08	0.59935	9.9027e-06	0.0021739	gi|225428594|ref|XP_002281151.1|//PREDICTED: long chain acyl-CoA synthetase 2 [Vitis vinifera]
TEA000762.1	869.136	575.588	0.59454	0.00046935	0.039262	gi|225450543|ref|XP_002281636.1|//PREDICTED: uncharacterized protein LOC100245914 [Vitis vinifera]
TEA002238.1	1075.04	712.434	0.59356	0.00026344	0.026123	gi|565375921|ref|XP_006354463.1|//PREDICTED: long-chain-alcohol oxidase FAO1 isoform X1 [Solanum tuberosum];gi|976924104|gb|KVI08169.1|//Alcohol dehydrogenase, long-chain fatty [Cynara cardunculus var. scolymus]						TEA027510.1	ath:AT4G24190	AT4G24190	SHD
TEA025810.1	2867.02	1900.33	0.5933	1.574e-05	0.0031335	gi|661879608|emb|CDP16681.1|//unnamed protein product [Coffea canephora]						TEA016973.1	ath:AT5G04660	AT5G04660	CYP77A4
TEA009538.1	1020.36	676.81	0.59225	0.0003145	0.029565	gi|661890732|emb|CDP05713.1|//unnamed protein product [Coffea canephora]						Novel00914	ath:AT3G54420	AT3G54420	EP3
TEA008349.1	908.014	604.006	0.58815	0.0004885	0.039897	gi|703145237|ref|XP_010108480.1|//hypothetical protein L484_010673 [Morus notabilis];gi|731398681|ref|XP_010653343.1|//PREDICTED: uncharacterized protein LOC100267140 [Vitis vinifera]
TEA031909.1	1317.02	876.212	0.58793	0.00013381	0.016082	gi|747096969|ref|XP_011096427.1|//PREDICTED: protein trichome birefringence-like 38 [Sesamum indicum]
TEA016973.1	30931.4	20604.6	0.58611	2.4408e-05	0.0043114	gi|747106680|ref|XP_011101640.1|//PREDICTED: cytochrome P450 77A2-like [Sesamum indicum]
TEA017870.1	5471.21	3652.95	0.5828	6.5964e-06	0.0015676	gi|823259491|ref|XP_012462453.1|//PREDICTED: xylogen-like protein 11 [Gossypium raimondii]						TEA009770.1	ath:AT2G34430	AT2G34430	LHB1B1
TEA000922.1	1063.69	711.388	0.58037	0.00030795	0.029134	gi|590626295|ref|XP_007026129.1|//B-cell receptor-associated 31-like [Theobroma cacao]
TEA018081.1	1885.34	1262.5	0.57854	7.281e-05	0.0099825	gi|645236339|ref|XP_008224688.1|//PREDICTED: 5'-adenylylsulfate reductase 3, chloroplastic-like [Prunus mume]
TEA025875.1	893.913	598.619	0.5785	0.00050857	0.041007	gi|1000975972|ref|XP_015571977.1|//PREDICTED: transcription factor PIF7 isoform X1 [Ricinus communis]
TEA017463.1	898.756	603.613	0.57431	0.00058565	0.045859	gi|720010325|ref|XP_010259215.1|//PREDICTED: uncharacterized protein LOC104598732 [Nelumbo nucifera]
TEA022103.1	1154.3	775.982	0.57293	0.00027609	0.026885	gi|698453057|ref|XP_009779857.1|//PREDICTED: probable carboxylesterase 18 [Nicotiana sylvestris]
TEA006858.1	4610.72	3111.5	0.56738	1.3789e-05	0.0028005	gi|697118983|ref|XP_009613436.1|//PREDICTED: phosphatidylcholine:diacylglycerol cholinephosphotransferase 1-like [Nicotiana tomentosiformis];gi|747054431|ref|XP_011073422.1|//PREDICTED: phosphatidylcholine:diacylglycerol cholinephosphotransferase 1-like [Sesamum indicum]
TEA008050.1	3750.11	2531.48	0.56695	2.127e-05	0.0039024	gi|698465259|ref|XP_009782632.1|//PREDICTED: protein IQ-DOMAIN 1 [Nicotiana sylvestris];gi|643707838|gb|KDP23109.1|//hypothetical protein JCGZ_01146 [Jatropha curcas]
TEA009770.1	61081.9	41306	0.5644	4.4631e-06	0.0011936	gi|225463432|ref|XP_002275075.1|//PREDICTED: chlorophyll a-b binding protein of LHCII type 1 [Vitis vinifera]
TEA021003.1	1274.59	862.003	0.56427	0.00038747	0.034462	gi|645265994|ref|XP_008238418.1|//PREDICTED: nudix hydrolase 8 isoform X2 [Prunus mume]
TEA026004.1	2832.02	1916.14	0.56363	4.2188e-05	0.006513	gi|645273785|ref|XP_008242042.1|//PREDICTED: protein MID1-COMPLEMENTING ACTIVITY 1 isoform X2 [Prunus mume];gi|590702444|ref|XP_007046628.1|//PLAC8 family protein [Theobroma cacao]
TEA030221.1	1010.11	688.043	0.55394	0.00065129	0.048786	gi|567892311|ref|XP_006438676.1|//hypothetical protein CICLE_v10031315mg [Citrus clementina]						Novel05588	ath:AT4G16110	AT4G16110	RR2
TEA020539.1	2115.74	1443.5	0.55159	0.00017233	0.019306	gi|697094925|ref|XP_009608767.1|//PREDICTED: uncharacterized protein LOC104102684 [Nicotiana tomentosiformis]
TEA029732.1	1246.14	852.776	0.54723	0.00055137	0.0439	gi|702473356|ref|XP_010031312.1|//PREDICTED: uricase-2 isozyme 2 isoform X2 [Eucalyptus grandis];gi|697172117|ref|XP_009594993.1|//PREDICTED: uricase-2 isozyme 1 [Nicotiana tomentosiformis]
Novel01182	1281.07	876.958	0.54677	0.00043858	0.03777	Uncharacterized protein TCM_009475 [Theobroma cacao]>gi|508708162|gb|EOY00059.1| Uncharacterized protein TCM_009475 [Theobroma cacao]
TEA016502.1	1278.45	876.763	0.54413	0.00061513	0.047144	gi|590635787|ref|XP_007028708.1|//6-phosphogluconate dehydrogenase family protein [Theobroma cacao]
TEA014269.1	2871.31	1969.24	0.54407	7.8312e-05	0.010584	gi|747101549|ref|XP_011098909.1|//PREDICTED: peroxisomal trans-2-enoyl-CoA reductase [Sesamum indicum]
TEA031065.1	74018.5	50824.6	0.54236	0.00045236	0.038347	gi|698511388|ref|XP_009800795.1|//PREDICTED: BAHD acyltransferase DCR [Nicotiana sylvestris]
TEA009353.1	1928.96	1326.91	0.53975	0.00016767	0.018952	gi|720011112|ref|XP_010259460.1|//PREDICTED: phospholipase D p1 [Nelumbo nucifera]
TEA029350.1	1257.93	866.157	0.53836	0.00052938	0.042326	gi|976920029|gb|KVI04782.1|//Protein kinase, ATP binding site-containing protein [Cynara cardunculus var. scolymus]						TEA010133.1	ath:AT5G07990	AT5G07990	TT7
TEA014506.1	20661.5	14238	0.5372	0.00046484	0.039057	gi|225432892|ref|XP_002284133.1|//PREDICTED: auxin-responsive protein IAA14 [Vitis vinifera]
TEA009732.1	3410.16	2352.63	0.53557	6.5846e-05	0.009161	gi|359473103|ref|XP_002282444.2|//PREDICTED: BTB/POZ domain-containing protein At1g67900 [Vitis vinifera]
TEA023219.1	2273.05	1568.61	0.53514	0.00018801	0.020697	gi|743930246|ref|XP_011009368.1|//PREDICTED: eukaryotic translation initiation factor 3 subunit M [Populus euphratica]
TEA018483.1	1533.32	1060.93	0.53132	0.00048828	0.039897	gi|225466759|ref|XP_002268667.1|//PREDICTED: flavonol 3-sulfotransferase [Vitis vinifera]
TEA030557.1	1560.15	1079.63	0.53115	0.00039901	0.035078	gi|255553418|ref|XP_002517750.1|//PREDICTED: serine carboxypeptidase-like 40 [Ricinus communis]
TEA009528.1	38983.9	27037.5	0.52792	1.0994e-05	0.0023569	gi|731409599|ref|XP_010657253.1|//PREDICTED: GDSL esterase/lipase At4g26790-like [Vitis vinifera]
TEA018148.1	6705.89	4668.34	0.52252	3.5203e-05	0.005665	gi|743846289|ref|XP_011027710.1|//PREDICTED: GDSL esterase/lipase At5g45910-like [Populus euphratica]
TEA028570.1	3509.06	2452.51	0.51683	0.00013118	0.015866	gi|747090237|ref|XP_011092799.1|//PREDICTED: glycine-rich RNA-binding protein 2-like [Sesamum indicum];gi|685341703|ref|XP_009107498.1|//PREDICTED: glycine-rich RNA-binding protein 2, mitochondrial [Brassica rapa]
TEA006724.1	4206.99	2943.54	0.51523	0.00010438	0.013393	gi|225432890|ref|XP_002284121.1|//PREDICTED: auxin-induced protein 22D [Vitis vinifera]
TEA005246.1	3669	2572.69	0.51211	0.00037282	0.033552	gi|590719390|ref|XP_007051039.1|//Uncharacterized protein TCM_004747 [Theobroma cacao]
TEA024772.1	2429.12	1704.71	0.51091	0.00029359	0.028086	gi|460367072|ref|XP_004229399.1|//PREDICTED: GTP-binding protein SAR1A [Solanum lycopersicum]
TEA030508.1	16064.5	11306.1	0.50677	0.00057553	0.045253	gi|590577653|ref|XP_007013293.1|//Pleiotropic drug resistance 4 [Theobroma cacao];gi|661893573|emb|CDP03382.1|//unnamed protein product [Coffea canephora]
TEA003690.1	2780.25	1966.53	0.49956	0.00029107	0.027985	gi|398363585|gb|AFO84087.1|//hexose transport protein [Actinidia deliciosa]
TEA014390.1	1810.03	1281.68	0.49798	0.00056874	0.044905	gi|698568485|ref|XP_009774060.1|//PREDICTED: uncharacterized protein LOC104224174 [Nicotiana sylvestris]
TEA026282.1	2551.5	1807.26	0.49754	0.00038373	0.034297	gi|301507718|gb|ADK77879.1|//nucleoside diphosphate kinase [Camellia sinensis]
TEA011570.1	16575.2	11774.5	0.49336	6.0402e-05	0.0086564	gi|224077024|ref|XP_002305097.1|//GDSL-motif lipase/hydrolase family protein [Populus trichocarpa];gi|475395693|gb|EMT00741.1|//hypothetical protein F775_52711 [Aegilops tauschii]
TEA004032.1	2787.35	1985.87	0.48912	0.00033912	0.030913	gi|568824292|ref|XP_006466536.1|//PREDICTED: cytochrome P450 81E8-like [Citrus sinensis]
TEA019443.1	20472.6	14603.9	0.48734	0.00021745	0.023068	gi|702301050|ref|XP_010048953.1|//PREDICTED: 14 kDa proline-rich protein DC2.15-like [Eucalyptus grandis]						Novel06946	ath:AT1G24100	AT1G24100	UGT74B1
TEA002962.1	17143.1	12238.2	0.48624	0.00049247	0.040049	gi|38046730|gb|AAR09170.1|//alpha-expansin 3 [Populus tremula x Populus tremuloides];gi|765368334|gb|AJR32958.1|//expansin [Nelumbo nucifera]
TEA013401.1	4999.59	3570.33	0.48575	0.00015882	0.018291	gi|359479366|ref|XP_002274109.2|//PREDICTED: ABC transporter G family member 15 [Vitis vinifera]
TEA017023.1	5013.36	3590.95	0.48141	0.00021582	0.022959	gi|225455288|ref|XP_002274646.1|//PREDICTED: rhodanese-like domain-containing protein 14, chloroplastic [Vitis vinifera]
TEA000817.1	10642.5	7635.43	0.47905	0.00016674	0.018903	gi|425906100|gb|AFY10819.1|//germin-like protein [Camellia sinensis]						TEA018081.1	ath:AT4G04610	AT4G04610	43556
TEA028092.1	252427	181148	0.47869	7.921e-05	0.01063	gi|255581778|ref|XP_002531690.1|//PREDICTED: chlorophyll a-b binding protein 151, chloroplastic [Ricinus communis];gi|116789194|gb|ABK25154.1|//unknown [Picea sitchensis]
TEA013847.1	39772.8	28939.3	0.45875	0.00022819	0.02374	gi|731336281|ref|XP_010679171.1|//PREDICTED: photosystem II reaction center W protein, chloroplastic [Beta vulgaris subsp. vulgaris]
TEA016942.1	31584.6	23006.1	0.4572	0.00022911	0.02374	gi|970017576|ref|XP_015069929.1|//PREDICTED: chlorophyll a-b binding protein 4, chloroplastic [Solanum pennellii]
TEA030284.1	23936.7	17487.7	0.45288	0.00018591	0.020525	gi|720042292|ref|XP_010269191.1|//PREDICTED: chlorophyll a-b binding protein CP24 10A, chloroplastic [Nelumbo nucifera]
Novel05921	9685.93	7079.03	0.45234	0.0004106	0.035848	PREDICTED: uncharacterized protein LOC105761064 isoform X1 [Gossypium raimondii]>gi|763778195|gb|KJB45318.1| hypothetical protein B456_007G300900 [Gossypium raimondii]
Novel07241	10324.7	7558.01	0.45002	0.00029238	0.02804	PREDICTED: very-long-chain enoyl-CoA reductase isoform X1 [Vitis vinifera]>gi|147866000|emb|CAN83052.1| hypothetical protein VITISV_043115 [Vitis vinifera]
TEA005540.1	4656.75	3426.13	0.44274	0.00062759	0.047591	gi|970014014|ref|XP_015067988.1|//PREDICTED: G-type lectin S-receptor-like serine/threonine-protein kinase SD1-29 isoform X1 [Solanum pennellii];gi|976901565|gb|KVH89602.1|//Apple-like protein, partial [Cynara cardunculus var. scolymus]
TEA025577.1	4804.72	3535.73	0.44244	0.00058076	0.04557	gi|225424845|ref|XP_002268603.1|//PREDICTED: probable beta-1,3-galactosyltransferase 19 [Vitis vinifera];gi|147777923|emb|CAN69092.1|//hypothetical protein VITISV_023073 [Vitis vinifera]
TEA033494.1	6742.52	4964.1	0.44176	0.00061836	0.047144	gi|657997959|ref|XP_008391366.1|//PREDICTED: aminopeptidase M1-like isoform X2 [Malus domestica];gi|731402014|ref|XP_010654509.1|//PREDICTED: aminopeptidase M1-like [Vitis vinifera];gi|566211840|ref|XP_006372972.1|//hypothetical protein POPTR_0017s06650g [Populus trichocarpa]
TEA022152.1	49193.6	36705.9	0.42246	0.0005974	0.046492	gi|344221933|gb|AEN02470.1|//oxygen-evolving enhancer protein [Camellia sinensis]
TEA026035.1	24469.3	33038.1	-0.43316	0.0003907	0.034645	gi|90658814|gb|ABD97259.1|//ascorbate peroxidase [Camellia sinensis];gi|62701853|gb|AAX92926.1|//retrotransposon protein, putative, unclassified [Oryza sativa Japonica Group]
TEA023451.1	3044.93	4152.94	-0.44772	0.00058973	0.045989	gi|703556822|gb|AIW39897.1|//serine carboxypeptidase-like protein [Camellia sinensis]
TEA016911.1	4184.04	5731.22	-0.45394	0.00042142	0.03654	gi|703137890|ref|XP_010106597.1|//hypothetical protein L484_002552 [Morus notabilis]
TEA010135.1	3817.35	5240.38	-0.4571	0.00047631	0.039496	gi|976905256|gb|KVH92898.1|//Peptidase S8/S53 domain-containing protein [Cynara cardunculus var. scolymus]						TEA026178.1	ath:AT2G26710	AT2G26710	BAS1
TEA022124.1	4527.19	6228.97	-0.46038	0.00032746	0.03021	gi|823136545|ref|XP_012468035.1|//PREDICTED: carboxyl-terminal-processing peptidase 3, chloroplastic isoform X1 [Gossypium raimondii]						TEA004360.1	ath:AT3G46230	AT3G46230	HSP17.4
TEA010679.1	5289.7	7331.44	-0.47091	0.00026753	0.02639	gi|802606394|ref|XP_012073680.1|//PREDICTED: ATP-dependent zinc metalloprotease FTSH, chloroplastic [Jatropha curcas]						TEA021214.1	ath:AT5G44680	AT5G44680	0
TEA027510.1	43248.4	60261.1	-0.47858	0.00025042	0.025233	gi|224085900|ref|XP_002307732.1|//hypothetical protein POPTR_0005s26260g [Populus trichocarpa]
TEA005094.1	1607.67	2255.36	-0.48838	0.00061375	0.047144	gi|661889435|emb|CDP07022.1|//unnamed protein product [Coffea canephora]						TEA033259.1	ath:AT4G24730	AT4G24730	0
TEA021384.1	1983	2796.41	-0.49589	0.00031193	0.029396	gi|976925741|gb|KVI09633.1|//hypothetical protein Ccrd_011984 [Cynara cardunculus var. scolymus];gi|661874685|emb|CDP20483.1|//unnamed protein product [Coffea canephora]						TEA009353.1	ath:AT3G16785	AT3G16785	PLDP1
TEA008887.1	2726.4	3857.79	-0.50078	0.00022135	0.023287	gi|747081421|ref|XP_011087983.1|//PREDICTED: heat shock 70 kDa protein, mitochondrial-like [Sesamum indicum]
TEA007508.1	4575.72	6487.4	-0.50364	0.00010215	0.013151	gi|731427228|ref|XP_002267281.3|//PREDICTED: uncharacterized protein LOC100262899 [Vitis vinifera]
TEA022447.1	1952.78	2773.28	-0.50606	0.00024102	0.024548	gi|225465453|ref|XP_002266333.1|//PREDICTED: desumoylating isopeptidase 1 [Vitis vinifera]
Novel05549	1674.89	2381.86	-0.50802	0.00026055	0.025904	PREDICTED: cellulose synthase-like protein D5 [Solanum lycopersicum]
TEA024156.1	18038.2	25757.6	-0.51394	3.1057e-05	0.0051506	gi|118489502|gb|ABK96553.1|//unknown [Populus trichocarpa x Populus deltoides];gi|976906812|gb|KVH94212.1|//hypothetical protein Ccrd_003729 [Cynara cardunculus var. scolymus];gi|359497288|ref|XP_002263566.2|//PREDICTED: peptidyl-prolyl cis-trans isomerase FKBP62 isoform X1 [Vitis vinifera];gi|731438981|ref|XP_010647328.1|//PREDICTED: peptidyl-prolyl cis-trans isomerase FKBP62 isoform X2 [Vitis v…						TEA004371.1	ath:AT5G59720	AT5G59720	HSP18.2
TEA024328.1	1848.95	2646.51	-0.51739	0.00021542	0.022959	gi|225434891|ref|XP_002283273.1|//PREDICTED: ATP-dependent zinc metalloprotease FTSH 10, mitochondrial [Vitis vinifera];gi|743865780|ref|XP_011032275.1|//PREDICTED: abscisic acid 8'-hydroxylase 2-like [Populus euphratica]
TEA008299.1	1794.58	2588.96	-0.52873	0.00015475	0.017918	gi|734437616|gb|KHN48620.1|//Snakin-2 [Glycine soja];gi|698585615|ref|XP_009778697.1|//PREDICTED: gibberellin-regulated protein 3-like [Nicotiana sylvestris]
TEA016524.1	905.503	1310.48	-0.5333	0.00051959	0.041631	gi|731392913|ref|XP_010651263.1|//PREDICTED: uncharacterized protein LOC100248335 isoform X1 [Vitis vinifera]
TEA017408.1	17917.7	26053.2	-0.54007	1.3011e-05	0.0026568	gi|802654672|ref|XP_012080479.1|//PREDICTED: heat shock protein 83 [Jatropha curcas];gi|747107312|ref|XP_011101956.1|//PREDICTED: heat shock protein 90-1-like [Sesamum indicum]						TEA016229.1	ath:AT4G17090	AT4G17090	CT-BMY
TEA033883.1	2252.81	3276.03	-0.54022	8.7189e-05	0.011478	gi|526117595|ref|NP_001268065.1|//uncharacterized protein LOC100260747 [Vitis vinifera]						TEA028966.1	ath:AT4G27670	AT4G27670	HSP21
TEA012739.1	1557.79	2267.41	-0.54154	0.0001546	0.017918	gi|566179231|ref|XP_002310459.2|//hypothetical protein POPTR_0007s02480g [Populus trichocarpa]
TEA001408.1	765.349	1114.29	-0.54193	0.00060316	0.046844	gi|731393917|ref|XP_010651639.1|//PREDICTED: phragmoplast orienting kinesin 2 isoform X1 [Vitis vinifera]
TEA015484.1	5213.93	7592.05	-0.54212	2.0194e-05	0.0037767	gi|823266827|ref|XP_012466103.1|//PREDICTED: dnaJ protein homolog [Gossypium raimondii];gi|590567325|ref|XP_007010484.1|//DNAJ [Theobroma cacao]						TEA001868.1	ath:AT1G29930	AT1G29930	CAB1
TEA015503.1	1290.66	1885.1	-0.54654	0.00018477	0.020459	gi|703132375|ref|XP_010105109.1|//Phosphoenolpyruvate carboxylase [Morus notabilis]
TEA025761.1	899.677	1319.58	-0.5526	0.00027068	0.026515	gi|731401446|ref|XP_010654285.1|//PREDICTED: kinesin-like protein KIF22 isoform X1 [Vitis vinifera]
TEA023301.1	960.552	1409.23	-0.55297	0.00030224	0.028768	gi|743921827|ref|XP_011004982.1|//PREDICTED: serine/arginine-rich splicing factor SC35-like isoform X2 [Populus euphratica];gi|802666494|ref|XP_012081226.1|//PREDICTED: serine/arginine-rich splicing factor SC35 [Jatropha curcas]
TEA033259.1	1139.35	1684.21	-0.56386	0.00012959	0.01573	gi|359491082|ref|XP_003634217.1|//PREDICTED: manganese-dependent ADP-ribose/CDP-alcohol diphosphatase [Vitis vinifera]
TEA010501.1	1542.83	2286.91	-0.56782	6.5093e-05	0.0091559	gi|976915008|gb|KVI00998.1|//protein of unknown function DUF4220 [Cynara cardunculus var. scolymus]						TEA010322.1	ath:AT4G22880	AT4G22880	LDOX
TEA014088.1	2014.66	2989.34	-0.56929	2.3583e-05	0.0042335	gi|661894436|emb|CDP01435.1|//unnamed protein product [Coffea canephora]						TEA001054.1	ath:AT1G22400	AT1G22400	UGT85A1
Novel06508	1749.59	2599.8	-0.57139	3.2781e-05	0.0053432	PREDICTED: UPF0481 protein At3g47200-like [Populus euphratica]
TEA006847.1	16627.1	24725	-0.57243	3.916e-06	0.0010856	gi|831249890|gb|AKM12329.1|//flavonoid 3'-hydroxylase 2 [Camellia sinensis]						TEA002467.1	ath:AT2G38470	AT2G38470	WRKY33
TEA012764.1	1077.2	1606.32	-0.57647	0.00010592	0.013457	gi|697105826|ref|XP_009606739.1|//PREDICTED: heat stress transcription factor B-2b [Nicotiana tomentosiformis];gi|289466351|gb|ADC94861.1|//HSP transcription factor [Vitis pseudoreticulata]
TEA016229.1	696.693	1040.74	-0.57902	0.00045047	0.038347	gi|584481458|gb|AHJ09602.1|//chloroplast beta-amylase 3 [Camellia sinensis]						TEA028101.1	ath:AT3G30180	AT3G30180	BR6OX2
Novel06229	1321.04	1978.89	-0.58302	5.6375e-05	0.0082031	PREDICTED: uncharacterized protein LOC100854177 [Vitis vinifera]
TEA003992.1	15010.1	22534.9	-0.58622	2.3556e-06	0.00071569	gi|351725976|ref|NP_001236599.1|//heat shock protein 90-2 [Glycine max];gi|976912791|gb|KVH99260.1|//Heat shock protein Hsp90 [Cynara cardunculus var. scolymus]						TEA010314.1	ath:AT5G59720	AT5G59720	HSP18.2
TEA028717.1	836.481	1259.23	-0.59014	0.00012945	0.01573	gi|659070935|ref|XP_008457325.1|//PREDICTED: apolipoprotein D-like [Cucumis melo]
TEA025420.1	1053.97	1591.02	-0.59412	0.0004667	0.039127	gi|698520185|ref|XP_009804960.1|//PREDICTED: probable LRR receptor-like serine/threonine-protein kinase At4g36180 [Nicotiana sylvestris]
TEA029252.1	1101.27	1668.7	-0.59956	5.7437e-05	0.008294	gi|641844385|gb|KDO63279.1|//hypothetical protein CISIN_1g010086mg [Citrus sinensis]						TEA030190.1	ath:AT1G19180	AT1G19180	JAZ1
TEA001163.1	823.518	1248.07	-0.59983	0.00018134	0.020137	gi|567901746|ref|XP_006443361.1|//hypothetical protein CICLE_v10021469mg [Citrus clementina]						TEA014506.1	ath:AT4G14550	AT4G14550	IAA14
TEA032659.1	777.115	1184.13	-0.60762	9.2157e-05	0.012069	gi|225424667|ref|XP_002264073.1|//PREDICTED: uncharacterized protein LOC100260333 [Vitis vinifera];gi|255568832|ref|XP_002525387.1|//PREDICTED: uncharacterized protein LOC8276467 [Ricinus communis]
TEA015825.1	696.271	1061.74	-0.60871	0.00013655	0.016308	gi|747066801|ref|XP_011080095.1|//PREDICTED: uncharacterized protein LOC105163450 [Sesamum indicum];gi|661892623|emb|CDP03781.1|//unnamed protein product [Coffea canephora]
TEA026596.1	413.535	634.499	-0.61761	0.00061728	0.047144	gi|470138721|ref|XP_004305103.1|//PREDICTED: probably inactive leucine-rich repeat receptor-like protein kinase IMK2 isoform X2 [Fragaria vesca subsp. vesca]
TEA002009.1	1111.86	1716.15	-0.6262	8.0996e-05	0.010793	gi|697175137|ref|XP_009596503.1|//PREDICTED: pollen-specific protein SF21-like isoform X3 [Nicotiana tomentosiformis]
TEA008150.1	833.911	1295.74	-0.63582	5.5446e-05	0.008099	gi|225428155|ref|XP_002278690.1|//PREDICTED: probable flavin-containing monooxygenase 1 [Vitis vinifera]
TEA014732.1	2369.08	3686.9	-0.63808	2.424e-06	0.00073061	gi|296085007|emb|CBI28422.3|//unnamed protein product [Vitis vinifera];gi|731410134|ref|XP_002270014.3|//PREDICTED: heat shock protein 83 isoform X2 [Vitis vinifera]
TEA021038.1	849.452	1322.7	-0.63888	3.1302e-05	0.0051687	gi|747096927|ref|XP_011096403.1|//PREDICTED: uncharacterized protein LOC105175606 [Sesamum indicum]
TEA005207.1	1355.86	2116.53	-0.64249	1.201e-05	0.0025185	gi|661892786|emb|CDP03944.1|//unnamed protein product [Coffea canephora]						TEA020968.1	ath:AT1G22170	AT1G22170	0
TEA017944.1	2438.89	3813.4	-0.64486	1.6429e-06	0.00053329	gi|225426010|ref|XP_002273198.1|//PREDICTED: high mobility group B protein 6 [Vitis vinifera]
TEA031802.1	607.276	949.843	-0.64534	0.00013955	0.016614	gi|359482873|ref|XP_003632856.1|//PREDICTED: transcription factor bHLH87 [Vitis vinifera]
TEA016185.1	1361.23	2129.7	-0.64573	4.6235e-06	0.001219	gi|747062055|ref|XP_011077518.1|//PREDICTED: probably inactive leucine-rich repeat receptor-like protein kinase IMK2 [Sesamum indicum]
Novel03608	2383.67	3754.27	-0.65535	3.9542e-06	0.0010882	unnamed protein product [Coffea canephora]
TEA026130.1	1370.22	2159.9	-0.65656	6.9255e-05	0.0095991	gi|225441510|ref|XP_002275932.1|//PREDICTED: putative DNA (cytosine-5)-methyltransferase CMT1 [Vitis vinifera]
TEA000265.1	2351.98	3727.35	-0.66427	4.899e-05	0.0073505	gi|225461524|ref|XP_002285146.1|//PREDICTED: ethylene-responsive transcription factor 4 [Vitis vinifera]
TEA017333.1	1843.58	2927.91	-0.66736	0.00025181	0.025233	gi|720056332|ref|XP_010273647.1|//PREDICTED: bifunctional aspartokinase/homoserine dehydrogenase 1, chloroplastic-like [Nelumbo nucifera];gi|225460063|ref|XP_002271525.1|//PREDICTED: bifunctional aspartokinase/homoserine dehydrogenase 1, chloroplastic-like [Vitis vinifera]
TEA032641.1	364.098	578.481	-0.66794	0.00038471	0.034297	gi|568860682|ref|XP_006483844.1|//PREDICTED: uncharacterized protein LOC102612188 [Citrus sinensis]
TEA032553.1	13939.8	22212.8	-0.67218	8.3494e-08	4.0653e-05	gi|698581544|ref|XP_009777579.1|//PREDICTED: heat shock cognate 70 kDa protein 2-like [Nicotiana sylvestris]
TEA003056.1	327.763	522.884	-0.67384	0.00061943	0.047144	gi|698422731|ref|XP_009781195.1|//PREDICTED: inositol-tetrakisphosphate 1-kinase 1-like [Nicotiana sylvestris]
TEA017261.1	426.642	681.66	-0.67603	0.0001647	0.01884	gi|198400323|gb|ACH87170.1|//nam-like protein [Camellia sinensis]						TEA000214.1	ath:AT3G09440	AT3G09440	0
Novel04857	734.009	1174.88	-0.67865	3.0551e-05	0.0051114	PREDICTED: cytochrome P450 704C1-like [Populus euphratica]
TEA015133.1	715.435	1154.43	-0.69029	1.7145e-05	0.0033141	gi|255552331|ref|XP_002517210.1|//PREDICTED: probable membrane-associated kinase regulator 1 [Ricinus communis]
TEA004664.1	428.395	692.899	-0.6937	0.00011259	0.014113	gi|697169877|ref|XP_009593846.1|//PREDICTED: probable C-terminal domain small phosphatase [Nicotiana tomentosiformis]
TEA021294.1	2773.49	4489.86	-0.69497	1.6635e-07	7.4326e-05	gi|731410664|ref|XP_010657651.1|//PREDICTED: uncharacterized protein LOC100253141 [Vitis vinifera]
TEA013018.1	4469.78	7236.39	-0.69507	2.9172e-07	0.00011906	gi|225452950|ref|XP_002284243.1|//PREDICTED: chaperone protein ClpB3, chloroplastic [Vitis vinifera]
TEA010399.1	305.74	495.073	-0.69533	0.00046392	0.039057	gi|802777629|ref|XP_012090935.1|//PREDICTED: protein PFC0760c [Jatropha curcas]						TEA031206.1	ath:AT5G07440	AT5G07440	GDH2
TEA016097.1	2579.81	4187.56	-0.69884	4.0334e-07	0.00015588	gi|645228812|ref|XP_008221170.1|//PREDICTED: large proline-rich protein BAG6 isoform X2 [Prunus mume];gi|731403791|ref|XP_010655198.1|//PREDICTED: large proline-rich protein bag6-A isoform X3 [Vitis vinifera]
Novel06627	266.104	432.625	-0.70112	0.00061378	0.047144	-//-
TEA013462.1	478.246	779.224	-0.70429	6.5644e-05	0.009161	gi|731383620|ref|XP_010647846.1|//PREDICTED: UPF0496 protein At4g34320-like isoform X2 [Vitis vinifera];gi|731383618|ref|XP_002281050.2|//PREDICTED: UPF0496 protein At4g34320-like isoform X1 [Vitis vinifera]
TEA031480.1	532.547	870.259	-0.70854	3.214e-05	0.005284	gi|731422510|ref|XP_010662136.1|//PREDICTED: uncharacterized protein LOC100259588 isoform X1 [Vitis vinifera]
TEA017647.1	442.549	723.567	-0.70929	7.7796e-05	0.010552	gi|731410311|ref|XP_010657510.1|//PREDICTED: uncharacterized protein LOC100254633 isoform X2 [Vitis vinifera]
TEA019267.1	7171.87	11747.1	-0.71189	2.3904e-08	1.4154e-05	gi|747042896|ref|XP_011080863.1|//PREDICTED: heat shock 70 kDa protein 14-like [Sesamum indicum]
TEA010800.1	769.347	1260.68	-0.7125	5.9735e-06	0.001445	gi|225430120|ref|XP_002284652.1|//PREDICTED: RING finger and CHY zinc finger domain-containing protein 1 [Vitis vinifera];gi|694443780|ref|XP_009348444.1|//PREDICTED: RING finger and CHY zinc finger domain-containing protein 1-like [Pyrus x bretschneideri]
TEA013324.1	538.517	885.434	-0.71739	3.005e-05	0.0050497	gi|698573846|ref|XP_009775514.1|//PREDICTED: gibberellin 2-beta-dioxygenase 8-like [Nicotiana sylvestris];gi|700583710|ref|NP_001289506.1|//gibberellin 2-beta-dioxygenase 8-like [Nicotiana sylvestris]
TEA000214.1	20227.7	33286.8	-0.71862	5.6986e-09	4.2436e-06	gi|802547264|ref|XP_012089411.1|//PREDICTED: LOW QUALITY PROTEIN: heat shock cognate 70 kDa protein 2-like [Jatropha curcas];gi|255573627|ref|XP_002527736.1|//PREDICTED: heat shock cognate 70 kDa protein 2 [Ricinus communis]
TEA005744.1	519.403	858.915	-0.72566	3.9013e-05	0.0060973	gi|590720068|ref|XP_007051229.1|//Phosphatase 2C 49 [Theobroma cacao]
TEA026742.1	303.698	503.611	-0.72967	0.00022987	0.02374	gi|536656137|gb|AGU38487.1|//GID1b [Camellia sinensis]						TEA030028.1	ath:AT5G12020	AT5G12020	HSP17.6II
TEA004234.1	538.551	894.066	-0.7313	2.1182e-05	0.0039024	gi|802540409|ref|XP_012076286.1|//PREDICTED: probable aminotransferase TAT2 [Jatropha curcas]
TEA020789.1	3950.33	6600.01	-0.7405	1.3893e-08	8.7365e-06	gi|225429303|ref|XP_002270096.1|//PREDICTED: uncharacterized protein LOC100243866 [Vitis vinifera]
TEA012769.1	465.744	784.391	-0.75204	1.6354e-05	0.0032154	gi|147798550|emb|CAN72186.1|//hypothetical protein VITISV_012898 [Vitis vinifera]
TEA004730.1	26742.9	45068.7	-0.75297	1.5252e-09	1.3164e-06	gi|720100320|ref|XP_010248207.1|//PREDICTED: ribulose bisphosphate carboxylase/oxygenase activase, chloroplastic-like isoform X1 [Nelumbo nucifera]
TEA026272.1	239.909	404.71	-0.7544	0.00063604	0.048118	gi|802570275|ref|XP_012068089.1|//PREDICTED: uncharacterized protein LOC105630758 [Jatropha curcas]						TEA003056.1	ath:AT5G16760	AT5G16760	ITPK1
TEA013023.1	1066.5	1800.38	-0.75542	2.9696e-05	0.0050348	gi|661893862|emb|CDP02303.1|//unnamed protein product [Coffea canephora]						TEA027984.1	ath:AT5G42650	AT5G42650	AOS
TEA010900.1	948.3	1601.5	-0.75601	0.00032663	0.03021	gi|300079014|gb|ADJ67438.1|//ethylene response factor 9 [Actinidia deliciosa]						TEA017333.1	ath:AT1G31230	AT1G31230	AK-HSDH_I
TEA026012.1	1154.81	1953.78	-0.75861	4.3107e-05	0.0066013	gi|703123235|ref|XP_010102770.1|//Calcium-transporting ATPase 2, plasma membrane-type [Morus notabilis]
TEA001862.1	404.449	694.257	-0.77951	1.7913e-05	0.0034186	gi|661892108|emb|CDP04334.1|//unnamed protein product [Coffea canephora];gi|596001828|ref|XP_007218204.1|//hypothetical protein PRUPE_ppa010585mg [Prunus persica]						TEA006711.1	ath:AT4G39330	AT4G39330	CAD9
TEA027984.1	1372.94	2374.39	-0.79028	0.0001361	0.016305	gi|972821590|dbj|BAU24785.1|//CYP74A52 [Camellia sinensis]						TEA006724.1	ath:AT5G43700	AT5G43700	ATAUX2-11
TEA006027.1	387.582	670.797	-0.79137	3.7185e-05	0.0059089	gi|359482873|ref|XP_003632856.1|//PREDICTED: transcription factor bHLH87 [Vitis vinifera]
TEA004291.1	963.035	1683.59	-0.80588	2.2958e-05	0.004152	gi|225439219|ref|XP_002276331.1|//PREDICTED: uncharacterized protein LOC100253604 [Vitis vinifera]
TEA004010.1	1164.73	2049.25	-0.8151	3.8881e-05	0.0060973	gi|731395454|ref|XP_010652179.1|//PREDICTED: uncharacterized protein OsI_027940 isoform X2 [Vitis vinifera];gi|645258808|ref|XP_008235058.1|//PREDICTED: uncharacterized protein OsI_027940 [Prunus mume]
TEA004739.1	2588.95	4555.69	-0.8153	8.8405e-10	7.9939e-07	gi|460401839|ref|XP_004246423.1|//PREDICTED: hsp70-binding protein 1 [Solanum lycopersicum]
TEA025793.1	513.619	903.987	-0.8156	2.4379e-05	0.0043114	gi|952950714|gb|ALO19882.1|//UDP-glycosyltransferase 79B29 [Camellia sinensis]
TEA000580.1	3558.4	6263.65	-0.81578	4.9351e-10	4.9322e-07	gi|802538289|ref|XP_012067529.1|//PREDICTED: probable pyridoxal 5'-phosphate synthase subunit PDX1 [Jatropha curcas]						TEA003280.1	ath:AT5G02790	AT5G02790	GSTL3
TEA025499.1	398.312	702.38	-0.81835	1.0267e-05	0.0022282	gi|731416190|ref|XP_010659819.1|//PREDICTED: lipoxygenase isoform X1 [Vitis vinifera];gi|208611514|gb|ABW75772.2|//lipoxygenase [Camellia sinensis]
TEA005122.1	176.923	312.482	-0.82065	0.00056488	0.044694	gi|645247730|ref|XP_008229972.1|//PREDICTED: mitogen-activated protein kinase kinase kinase 2 [Prunus mume]
TEA022795.1	550.267	975.222	-0.8256	1.0607e-06	0.00035969	gi|976926278|gb|KVI10147.1|//Heat shock factor (HSF)-type, DNA-binding [Cynara cardunculus var. scolymus]						TEA033082.1	ath:AT2G06530	AT2G06530	VPS2.1
TEA009186.1	187.503	332.337	-0.82573	0.00045842	0.038689	gi|1000967519|ref|XP_002518433.2|//PREDICTED: uncharacterized protein LOC8277981 [Ricinus communis];gi|719988927|ref|XP_010252492.1|//PREDICTED: calcium permeable stress-gated cation channel 1 [Nelumbo nucifera]
TEA000441.1	4529.7	8044.73	-0.82863	1.6024e-07	7.2446e-05	gi|523713208|gb|AGQ56866.1|//omega-3 fatty acid desaturase [Camellia sinensis]						TEA022237.1	ath:AT3G14440	AT3G14440	NCED3
TEA014193.1	1285.85	2304.43	-0.84169	1.2069e-05	0.0025185	gi|661895477|emb|CDP01282.1|//unnamed protein product [Coffea canephora]						TEA016597.1	ath:AT3G45940	AT3G45940	0
TEA001738.1	203.986	365.633	-0.84193	0.00028554	0.027593	gi|698573508|ref|XP_009775426.1|//PREDICTED: probable polygalacturonase non-catalytic subunit JP650 [Nicotiana sylvestris]
TEA011004.1	773.185	1386.87	-0.84294	5.5612e-06	0.0013776	gi|619322345|gb|AHY00342.1|//MYB110 [Actinidia chinensis]
TEA027454.1	326.578	588.919	-0.85064	8.468e-06	0.0018922	gi|147803537|emb|CAN77669.1|//hypothetical protein VITISV_038107 [Vitis vinifera]
TEA008720.1	213.565	385.264	-0.85117	0.0001471	0.017242	gi|590577719|ref|XP_007013311.1|//Stabilizer of iron transporter SufD / Polynucleotidyl transferase isoform 1 [Theobroma cacao];gi|970064804|ref|XP_015059379.1|//PREDICTED: protein argonaute PNH1-like [Solanum pennellii]
TEA010133.1	2019.58	3677.31	-0.86459	0.00044818	0.038347	gi|831249892|gb|AKM12330.1|//flavonoid 3'-hydroxylase 3 [Camellia sinensis]						TEA018321.1	ath:AT4G20780	AT4G20780	CML42
TEA017970.1	520.669	950.007	-0.86757	2.5222e-07	0.00010526	gi|223530648|gb|EEF32522.1|//aldo-keto reductase, putative [Ricinus communis];gi|1000945479|ref|XP_002529872.2|//PREDICTED: aldo-keto reductase family 4 member C9 [Ricinus communis]
Novel00914	155.215	283.442	-0.86879	0.00055743	0.044289	PREDICTED: chitinase 6-like, partial [Musa acuminata subsp. malaccensis]
TEA028356.1	587.79	1075.38	-0.87147	1.2486e-05	0.0025913	gi|225434439|ref|XP_002272867.1|//PREDICTED: exocyst complex component EXO70B1 [Vitis vinifera]
TEA010322.1	2545.15	4674.89	-0.87718	7.0246e-05	0.0097011	gi|543175124|gb|AGV53047.1|//leucoanthocyanidin dioxygenase [Actinidia chinensis];gi|929982905|gb|ALF36156.1|//anthocyanidin synthase [Camellia sinensis]						TEA017408.1	ath:AT2G04030	AT2G04030	CR88
TEA031001.1	746.99	1374.56	-0.87981	2.9977e-05	0.0050497	gi|747076233|ref|XP_011085179.1|//PREDICTED: reticuline oxidase-like protein [Sesamum indicum]
TEA027771.1	262.354	483.105	-0.88082	0.00047101	0.039303	gi|802768767|ref|XP_012090176.1|//PREDICTED: FK506-binding protein 4-like [Jatropha curcas];gi|596010838|ref|XP_007218588.1|//hypothetical protein PRUPE_ppa013273mg [Prunus persica]
TEA026204.1	266.587	495.159	-0.89329	1.2819e-05	0.0026458	gi|225442479|ref|XP_002283785.1|//PREDICTED: uncharacterized protein LOC100241227 [Vitis vinifera];gi|590619454|ref|XP_007024302.1|//Myb-like transcription factor family protein [Theobroma cacao]
TEA029036.1	145.75	270.879	-0.89415	0.00049593	0.040244	gi|697098150|ref|XP_009625187.1|//PREDICTED: LOB domain-containing protein 37-like [Nicotiana tomentosiformis]
TEA023332.1	258.751	481.202	-0.89508	2.0286e-05	0.0037767	gi|460399211|ref|XP_004245135.1|//PREDICTED: serine/threonine-protein kinase Aurora-2 [Solanum lycopersicum];gi|38228697|emb|CAE54085.1|//superoxide dismutase [Fagus sylvatica];gi|976901971|gb|KVH89936.1|//Protein kinase, ATP binding site-containing protein [Cynara cardunculus var. scolymus];gi|743928717|ref|XP_011008570.1|//PREDICTED: serine/threonine-protein kinase Aurora-1-like [Populus euphra…
TEA001090.1	138.316	257.791	-0.89823	0.00039135	0.034645	gi|731437553|ref|XP_010646852.1|//PREDICTED: transcription factor WER-like [Vitis vinifera]
TEA025976.1	673.937	1258.74	-0.90129	1.107e-07	5.1269e-05	gi|567903636|ref|XP_006444306.1|//hypothetical protein CICLE_v10018482mg [Citrus clementina]						Novel03623	ath:AT4G38840	AT4G38840	0
TEA005865.1	689.858	1289.06	-0.90195	2.2907e-05	0.004152	gi|965608317|dbj|BAT94808.1|//hypothetical protein VIGAN_08144800 [Vigna angularis var. angularis]
TEA016930.1	272.772	509.75	-0.90209	0.00061576	0.047144	gi|661893893|emb|CDP02334.1|//unnamed protein product [Coffea canephora]						TEA011004.1	ath:AT1G56650	AT1G56650	PAP1
TEA024333.1	374.777	704.287	-0.91013	1.7192e-06	0.00053959	gi|590589183|ref|XP_007016376.1|//GRAS family transcription factor, putative [Theobroma cacao]
TEA030635.1	952.822	1806.8	-0.92316	7.2652e-10	7.0749e-07	gi|802786411|ref|XP_012091667.1|//PREDICTED: dnaJ protein homolog 1-like [Jatropha curcas]						TEA010800.1	ath:AT5G22920	AT5G22920	0
TEA004360.1	4563.03	8658.82	-0.92418	1.0712e-12	1.8493e-09	gi|1235896|gb|AAB63310.1|//18.6 kDa heat-shock protein [Helianthus annuus]
Novel07394	144.398	274.363	-0.92604	0.00027931	0.02706	PREDICTED: uncharacterized protein LOC105436302 [Cucumis sativus]
TEA002095.1	852.687	1624.8	-0.93018	8.0889e-06	0.0018286	gi|743833658|ref|XP_011024591.1|//PREDICTED: peptidyl-prolyl cis-trans isomerase FKBP62-like isoform X2 [Populus euphratica];gi|596137421|ref|XP_007222365.1|//hypothetical protein PRUPE_ppa003399mg [Prunus persica]
TEA012782.1	1514.48	2888.32	-0.93141	4.0545e-11	4.9672e-08	gi|747091017|ref|XP_011093222.1|//PREDICTED: uncharacterized protein LOC105173237 [Sesamum indicum]
TEA024522.1	479.353	916.014	-0.93428	6.8999e-06	0.0016019	gi|747087810|ref|XP_011091460.1|//PREDICTED: heat shock cognate 70 kDa protein 2-like [Sesamum indicum];gi|590589469|ref|XP_007016460.1|//Heat shock cognate protein 70-1 [Theobroma cacao]
TEA018931.1	222.988	426.846	-0.93675	0.00030604	0.029057	gi|802736059|ref|XP_012086806.1|//PREDICTED: probable membrane-associated kinase regulator 2 [Jatropha curcas]						TEA010713.1	ath:AT4G26300	AT4G26300	emb1027
TEA018997.1	1685.44	3229.21	-0.93805	7.9525e-05	0.010635	gi|526117816|ref|NP_001268121.1|//sucrose responsive element binding protein [Vitis vinifera]
TEA000016.1	3530.99	6782.63	-0.94177	0.00021565	0.022959	gi|731374419|ref|XP_002269424.2|//PREDICTED: IAA-amino acid hydrolase ILR1-like 4 [Vitis vinifera]
Novel02703	123.21	236.807	-0.94259	0.00035196	0.031886	-//-
TEA022988.1	134.938	260.207	-0.94737	0.00033943	0.030913	gi|225432770|ref|XP_002283255.1|//PREDICTED: RING-H2 finger protein ATL33 [Vitis vinifera]
TEA015215.1	391.352	756.429	-0.95074	1.5759e-05	0.0031335	gi|661890300|emb|CDP05797.1|//unnamed protein product [Coffea canephora];gi|568842566|ref|XP_006475214.1|//PREDICTED: protein NDR1 [Citrus sinensis]						TEA000809.1	ath:AT1G08250	AT1G08250	ADT6
TEA008613.1	144.961	280.569	-0.95268	0.00015256	0.017828	gi|595837544|ref|XP_007207479.1|//hypothetical protein PRUPE_ppa010337mg [Prunus persica]
TEA009150.1	156.792	304.534	-0.95775	0.00016625	0.018903	gi|734410100|gb|KHN35465.1|//UPF0483 protein AGAP003155-like protein [Glycine soja]						TEA026742.1	ath:AT3G63010	AT3G63010	GID1B
TEA022725.1	404.792	789.92	-0.96452	0.00025172	0.025233	gi|788945952|gb|AKA44603.1|//UGTPg18 [Panax ginseng]						TEA015484.1	ath:AT3G44110	AT3G44110	J3
TEA033671.1	478.077	936.34	-0.96979	2.8586e-08	1.5595e-05	gi|743814517|ref|XP_010930060.1|//PREDICTED: stromal 70 kDa heat shock-related protein, chloroplastic [Elaeis guineensis];gi|720033213|ref|XP_010266362.1|//PREDICTED: stromal 70 kDa heat shock-related protein, chloroplastic [Nelumbo nucifera]
Novel06946	1325.14	2603.66	-0.9744	0.00064159	0.04825	UDP-glucosyl transferase 74B1 [Theobroma cacao]>gi|508708449|gb|EOY00346.1| UDP-glucosyl transferase 74B1 [Theobroma cacao]
TEA009399.1	1217.7	2398.93	-0.97823	7.4536e-12	1.0887e-08	gi|198400323|gb|ACH87170.1|//nam-like protein [Camellia sinensis]						TEA014732.1	ath:AT3G07770	AT3G07770	Hsp89.1
TEA004781.1	331.695	653.59	-0.97853	2.2772e-07	9.7171e-05	gi|697183303|ref|XP_009600672.1|//PREDICTED: protein HOTHEAD-like isoform X2 [Nicotiana tomentosiformis]
TEA010762.1	211.883	418.285	-0.98121	5.9333e-06	0.0014445	gi|224101153|ref|XP_002312162.1|//oxidoreductase family protein [Populus trichocarpa]
TEA001808.1	3594.85	7138.71	-0.98973	4.5161e-14	1.072e-10	gi|566211628|ref|XP_006372866.1|//hypothetical protein POPTR_0017s05810g [Populus trichocarpa]
TEA028326.1	1255.22	2506.11	-0.99751	4.4359e-06	0.0011936	gi|661887476|emb|CDP09256.1|//unnamed protein product [Coffea canephora]						TEA026030.1	ath:AT3G23820	AT3G23820	GAE6
TEA003103.1	2071.78	4146.6	-1.0011	1.8975e-13	4.0035e-10	gi|720085863|ref|XP_010243653.1|//PREDICTED: chaperonin CPN60-2, mitochondrial-like [Nelumbo nucifera];gi|590657227|ref|XP_007034504.1|//Heat shock protein 60 isoform 1 [Theobroma cacao]
Novel03441	541.923	1087.58	-1.005	1.3932e-09	1.2304e-06	-//-
TEA000841.1	750.307	1508.55	-1.0076	1.046e-10	1.2414e-07	gi|747049172|ref|XP_011070622.1|//PREDICTED: 10 kDa chaperonin-like [Sesamum indicum]
TEA007371.1	389.587	786.477	-1.0135	1.9397e-08	1.1693e-05	gi|629105593|gb|KCW71062.1|//hypothetical protein EUGRSUZ_F04160 [Eucalyptus grandis];gi|595800552|ref|XP_007201694.1|//hypothetical protein PRUPE_ppa015996mg, partial [Prunus persica]						TEA005094.1	ath:AT3G44880	AT3G44880	ACD1
TEA034050.1	166.45	336.266	-1.0145	0.00024143	0.024548	gi|702391636|ref|XP_010065863.1|//PREDICTED: serine carboxypeptidase-like 18 [Eucalyptus grandis]						TEA005844.1	ath:AT1G58290	AT1G58290	HEMA1
TEA033211.1	108.385	219.439	-1.0177	0.00024122	0.024548	gi|720085357|ref|XP_010243492.1|//PREDICTED: protein disulfide-isomerase [Nelumbo nucifera];gi|720041636|ref|XP_010268974.1|//PREDICTED: protein disulfide-isomerase [Nelumbo nucifera]
TEA031292.1	105.951	216.241	-1.0292	0.00027035	0.026515	gi|698511542|ref|XP_009800860.1|//PREDICTED: intracellular protein transport protein USO1-like [Nicotiana sylvestris]
TEA013170.1	3042.85	6211.79	-1.0296	3.0137e-10	3.3663e-07	gi|257480321|gb|ACV60359.1|//putative glucose-6-phosphate/phosphate translocator [Camellia sinensis]						TEA016506.1	ath:AT5G59720	AT5G59720	HSP18.2
TEA022364.1	3231.63	6631.29	-1.037	1.4508e-06	0.00047565	gi|225429195|ref|XP_002271890.1|//PREDICTED: probable zinc metallopeptidase EGY3, chloroplastic [Vitis vinifera];gi|225429197|ref|XP_002271921.1|//PREDICTED: uncharacterized protein LOC100263462 [Vitis vinifera]
TEA022696.1	155.417	318.962	-1.0372	1.932e-05	0.0036686	gi|597500956|sp|H2DH17.1|C7A22_PANGI//RecName: Full=Cytochrome P450 CYP749A22; AltName: Full=Cytochrome P450 CYP749A20 [Panax ginseng];gi|952977901|gb|ALO23118.1|//cytochrome P450 CYP749A48, partial [Kalopanax septemlobus]						Novel04172	ath:AT5G37670	AT5G37670	0
TEA027597.1	1063.44	2200.32	-1.049	7.3726e-13	1.3333e-09	gi|645268746|ref|XP_008239677.1|//PREDICTED: germin-like protein subfamily T member 2 [Prunus mume]
TEA014939.1	596.873	1240.07	-1.0549	0.00057359	0.045195	gi|720031112|ref|XP_010265711.1|//PREDICTED: uncharacterized protein LOC104603387 [Nelumbo nucifera]
Novel00440	109.047	227.096	-1.0584	0.00045656	0.038617	PREDICTED: uncharacterized protein LOC102582571 [Solanum tuberosum]
Novel02009	436.625	914.495	-1.0666	2.9631e-09	2.2506e-06	hypothetical protein POPTR_0019s13650g [Populus trichocarpa]>gi|550317490|gb|ERP49408.1| hypothetical protein POPTR_0019s13650g [Populus trichocarpa]
TEA012410.1	149.708	313.998	-1.0686	0.00049112	0.040025	gi|747100642|ref|XP_011098422.1|//PREDICTED: uncharacterized protein LOC105177095 [Sesamum indicum]
TEA023395.1	164.329	348.797	-1.0858	7.2615e-06	0.0016655	gi|1000945361|ref|XP_015581318.1|//PREDICTED: protein ENHANCED DISEASE RESISTANCE 2-like isoform X2 [Ricinus communis];gi|731392674|ref|XP_010651179.1|//PREDICTED: protein ENHANCED DISEASE RESISTANCE 2-like [Vitis vinifera]
TEA011900.1	1504.1	3201.75	-1.09	9.1225e-07	0.00031496	gi|645230206|ref|XP_008221828.1|//PREDICTED: probable nucleoredoxin 1 isoform X1 [Prunus mume]
TEA004103.1	1727.51	3683.62	-1.0924	7.8924e-05	0.010629	gi|147789492|emb|CAN76136.1|//hypothetical protein VITISV_034276 [Vitis vinifera]
TEA021980.1	2237.89	4772.41	-1.0926	0.00045172	0.038347	gi|720079874|ref|XP_010241811.1|//PREDICTED: cylicin-2-like isoform X1 [Nelumbo nucifera];gi|565346152|ref|XP_006340130.1|//PREDICTED: uncharacterized protein LOC102597591 [Solanum tuberosum];gi|674905306|emb|CDY27785.1|//BnaA05g31940D [Brassica napus]
TEA011053.1	2757.29	5905.67	-1.0988	1.2547e-13	2.803e-10	gi|300079020|gb|ADJ67441.1|//ethylene response factor 12 [Actinidia deliciosa]						TEA000580.1	ath:AT5G01410	AT5G01410	RSR4
Novel00102	144.462	310.093	-1.102	8.0149e-06	0.0018227	PREDICTED: beta-carotene isomerase D27, chloroplastic [Eucalyptus grandis]>gi|629083402|gb|KCW49847.1| hypothetical protein EUGRSUZ_K03319 [Eucalyptus grandis]
TEA023953.1	458.698	986.348	-1.1046	9.3056e-05	0.012145	gi|147858322|emb|CAN81424.1|//hypothetical protein VITISV_035944 [Vitis vinifera]
TEA011059.1	85.6575	184.356	-1.1058	0.00030001	0.028628	gi|95925787|gb|ABF57560.1|//OleII [Camellia oleifera]
TEA021570.1	181.525	393.422	-1.1159	0.000201	0.02171	gi|731379288|ref|XP_010660813.1|//PREDICTED: uncharacterized protein LOC100264973 [Vitis vinifera]
TEA030349.1	150.916	328.733	-1.1232	3.9347e-05	0.0061242	gi|859808047|gb|AKO71447.1|//auxin response factor 11 [Prunus mume]						TEA033211.1	ath:AT1G21750	AT1G21750	PDIL1-1
TEA001447.1	501.027	1096.7	-1.1302	4.4872e-10	4.6058e-07	gi|590571498|ref|XP_007011612.1|//Uncharacterized protein TCM_036829 [Theobroma cacao]
Novel05612	124.93	274	-1.1331	1.5234e-05	0.0030611	PREDICTED: serine carboxypeptidase-like 18 [Eucalyptus grandis]>gi|629097715|gb|KCW63480.1| hypothetical protein EUGRSUZ_G01113 [Eucalyptus grandis]
TEA020915.1	124.496	273.091	-1.1333	0.00060512	0.046871	gi|661885989|emb|CDP10606.1|//unnamed protein product [Coffea canephora]						Novel05549	ath:AT1G02730	AT1G02730	CSLD5
TEA023111.1	889.174	1953.84	-1.1358	4.992e-05	0.0074348	gi|720011719|ref|XP_010259649.1|//PREDICTED: luminal-binding protein 4-like [Nelumbo nucifera]
TEA030319.1	137.346	303.364	-1.1432	1.956e-05	0.0036957	gi|359474399|ref|XP_003631454.1|//PREDICTED: aspartic proteinase nepenthesin-1 [Vitis vinifera]
Novel02938	165.369	367.88	-1.1535	6.7152e-06	0.0015743	Receptor like protein 53, putative [Theobroma cacao]>gi|508721956|gb|EOY13853.1| Receptor like protein 53, putative [Theobroma cacao]
TEA010713.1	84.1271	187.316	-1.1548	0.00020082	0.02171	gi|560939367|gb|AHB32107.1|//arginyl-tRNA synthetase-like protein [Camellia sinensis]						TEA004739.1	ath:AT3G09350	AT3G09350	Fes1A
TEA018321.1	1471.73	3350.29	-1.1868	0.00019222	0.020988	gi|296085824|emb|CBI31148.3|//unnamed protein product [Vitis vinifera]
TEA024985.1	1150.65	2620.58	-1.1874	3.8124e-07	0.00014926	gi|590696042|ref|XP_007045058.1|//Uncharacterized protein TCM_010809 [Theobroma cacao]
TEA015482.1	880.695	2013.16	-1.1927	0.00063783	0.048142	gi|697148858|ref|XP_009628620.1|//PREDICTED: protein YLS9 [Nicotiana tomentosiformis]
TEA012255.1	280.771	643.539	-1.1966	0.00049808	0.040333	gi|444300800|gb|AGD98709.1|//aquaporin protein 6 [Camellia sinensis]						TEA000922.1	ath:AT5G42570	AT5G42570	0
TEA005725.1	77.1765	177.175	-1.1989	0.00051828	0.041614	gi|590572027|ref|XP_007011756.1|//Uncharacterized protein TCM_036932 [Theobroma cacao]
Novel07494	112.773	259.778	-1.2039	7.2798e-06	0.0016655	PREDICTED: perakine reductase-like isoform X2 [Solanum tuberosum]
TEA000809.1	2222.64	5138.1	-1.209	8.6664e-08	4.1142e-05	gi|225436339|ref|XP_002268701.1|//PREDICTED: arogenate dehydratase 3, chloroplastic [Vitis vinifera]
TEA005844.1	386.904	896.397	-1.2122	2.4294e-05	0.0043114	gi|698564155|ref|XP_009772903.1|//PREDICTED: glutamyl-tRNA reductase 1, chloroplastic-like [Nicotiana sylvestris];gi|338173753|gb|AEI83423.1|//glutamyl-tRNA reductase [Camellia sinensis]
TEA027802.1	318.315	739.424	-1.2159	2.4898e-07	0.00010506	gi|969998090|ref|XP_015071021.1|//PREDICTED: uncharacterized protein LOC107015307 [Solanum pennellii];gi|565363505|ref|XP_006348477.1|//PREDICTED: uncharacterized protein LOC102581419 [Solanum tuberosum]
TEA033642.1	72.2824	168.24	-1.2188	0.00023873	0.024504	gi|566161514|ref|XP_006385562.1|//Expansin-related protein 1 precursor [Populus trichocarpa];gi|255580799|ref|XP_002531220.1|//PREDICTED: expansin-like B1 [Ricinus communis]
Novel06945	55959.3	132178	-1.24	3.3257e-24	2.526e-20	putative cold-inducible protein [Camellia sinensis]>gi|259018359|gb|ACV89762.1| putative light-inducible protein [Camellia sinensis]
TEA030190.1	2495.66	5904.93	-1.2425	9.4383e-08	4.4253e-05	gi|330369950|gb|AEC12208.1|//JAZ1 [Maesa lanceolata]						TEA026035.1	ath:AT1G07890	AT1G07890	APX1
TEA033453.1	415.517	998.654	-1.2651	4.2673e-13	8.5297e-10	gi|225445278|ref|XP_002284605.1|//PREDICTED: multiprotein-bridging factor 1c [Vitis vinifera]
TEA016992.1	377.759	907.998	-1.2652	0.00062781	0.047591	gi|225459247|ref|XP_002285762.1|//PREDICTED: protein EXORDIUM [Vitis vinifera]
Novel04172	1212.01	2922.5	-1.2698	1.2917e-10	1.4865e-07	PREDICTED: 15.7 kDa heat shock protein, peroxisomal-like [Solanum tuberosum]
TEA025918.1	86.7579	210.931	-1.2817	1.7191e-05	0.0033141	gi|225462703|ref|XP_002267400.1|//PREDICTED: ethylene-responsive transcription factor CRF4 [Vitis vinifera]
TEA026030.1	371.504	904.938	-1.2844	1.4186e-06	0.0004726	gi|147854365|emb|CAN83418.1|//hypothetical protein VITISV_041351 [Vitis vinifera]
TEA027790.1	5705.31	14115.5	-1.3069	5.9202e-22	2.8105e-18	gi|255545176|ref|XP_002513649.1|//PREDICTED: heat shock protein 83 [Ricinus communis];gi|976908159|gb|KVH95389.1|//Heat shock protein Hsp90 [Cynara cardunculus var. scolymus]
TEA002467.1	597.426	1486.44	-1.315	0.00018967	0.020818	gi|183979108|emb|CAP08303.1|//DNA-binding protein [Vitis thunbergii];gi|225434421|ref|XP_002272040.1|//PREDICTED: probable WRKY transcription factor 33 [Vitis vinifera]
Novel05702	140.021	348.743	-1.3165	0.00011378	0.014215	PREDICTED: uncharacterized protein LOC105043294 isoform X1 [Elaeis guineensis]
TEA018181.1	1438.82	3621.05	-1.3315	4.703e-05	0.0070878	gi|697134037|ref|XP_009621070.1|//PREDICTED: zinc finger protein ZAT10-like [Nicotiana tomentosiformis]
TEA023897.1	472.71	1193.22	-1.3358	1.7153e-06	0.00053959	gi|343794776|gb|AEM62884.1|//ACC oxidase 5 [Actinidia deliciosa]						TEA024522.1	ath:AT3G12580	AT3G12580	HSP70
TEA033527.1	612.336	1546.84	-1.3369	0.00039261	0.034675	gi|1000974182|ref|XP_015572625.1|//PREDICTED: auxin-responsive protein SAUR32 [Ricinus communis]
TEA006851.1	1930.41	4939.99	-1.3556	1.4662e-23	9.2805e-20	gi|698483248|ref|XP_009788495.1|//PREDICTED: chaperone protein ClpB1 [Nicotiana sylvestris];gi|731424802|ref|XP_010663020.1|//PREDICTED: heat shock protein 101 isoform X1 [Vitis vinifera]
TEA000344.1	382.087	984.233	-1.3651	0.00038333	0.034297	gi|297740326|emb|CBI30508.3|//unnamed protein product [Vitis vinifera]
TEA030453.1	47.6411	123.539	-1.3747	0.00027841	0.027042	-//-
TEA016276.1	84.309	218.946	-1.3768	3.5237e-06	0.0010062	gi|661898818|emb|CDO96812.1|//unnamed protein product [Coffea canephora]						TEA000885.1	ath:AT1G49430	AT1G49430	LACS2
TEA033082.1	106.749	277.243	-1.3769	1.9523e-07	8.4255e-05	gi|747104269|ref|XP_011100361.1|//PREDICTED: O-acyltransferase WSD1-like [Sesamum indicum]
Novel06424	109.416	284.913	-1.3807	9.7659e-05	0.012615	-//-
TEA006182.1	229.017	597.511	-1.3835	6.2368e-05	0.0089045	gi|297740417|emb|CBI30599.3|//unnamed protein product [Vitis vinifera]
TEA021525.1	87.0057	227.365	-1.3858	1.7021e-06	0.00053959	gi|661888245|emb|CDP08362.1|//unnamed protein product [Coffea canephora]						TEA030617.1	ath:AT1G74210	AT1G74210	GDPD5
TEA007410.1	112.638	294.895	-1.3885	0.00060597	0.046871	gi|225450819|ref|XP_002283998.1|//PREDICTED: uncharacterized protein LOC100245905 [Vitis vinifera]
TEA023622.1	142.625	380.135	-1.4143	2.3203e-09	1.9156e-06	gi|952950738|gb|ALO19887.1|//UDP-glycosyltransferase 72B23 [Camellia sinensis]
TEA023633.1	561.791	1499.92	-1.4168	3.7628e-08	2.0127e-05	gi|590574097|ref|XP_007012306.1|//Heat shock transcription factor A2 isoform 1 [Theobroma cacao];gi|590574106|ref|XP_007012309.1|//Heat shock transcription factor A2 isoform 4 [Theobroma cacao];gi|470109538|ref|XP_004291051.1|//PREDICTED: heat shock factor protein HSF30 isoform X1 [Fragaria vesca subsp. vesca]
TEA011057.1	326.268	876.584	-1.4258	2.1571e-06	0.00066603	gi|300079018|gb|ADJ67440.1|//ethylene response factor 11 [Actinidia deliciosa];gi|512380614|dbj|BAN45685.1|//ethylene response factor [Nicotiana umbratica]						TEA000833.1	ath:AT1G32640	AT1G32640	MYC2
Novel05451	37.7123	101.951	-1.4348	0.00047845	0.039502	unnamed protein product [Vitis vinifera]
TEA030220.1	43.0156	116.666	-1.4395	0.00030839	0.029134	gi|719965720|ref|XP_010257356.1|//PREDICTED: uncharacterized protein LOC104597481 [Nelumbo nucifera]
TEA007551.1	55.5931	150.98	-1.4414	2.9037e-05	0.0049759	gi|255550970|ref|XP_002516533.1|//PREDICTED: receptor-like protein kinase HSL1 [Ricinus communis]
TEA003280.1	102.944	281.222	-1.4498	0.00033729	0.030913	gi|731392421|ref|XP_010651090.1|//PREDICTED: glutathione S-transferase L3-like isoform X2 [Vitis vinifera]
TEA010854.1	1039.59	2846.45	-1.4531	8.5545e-05	0.011331	gi|661882730|emb|CDP13733.1|//unnamed protein product [Coffea canephora]						TEA019848.1	ath:AT3G28860	AT3G28860	ABCB19
TEA013632.1	115.98	317.667	-1.4536	1.283e-08	8.2584e-06	gi|300079020|gb|ADJ67441.1|//ethylene response factor 12 [Actinidia deliciosa]						TEA027217.1	ath:AT1G73010	AT1G73010	PS2
TEA007038.1	963.902	2679.79	-1.4752	0.00011574	0.014374	gi|529280047|gb|AGS80330.1|//ethylene response factor [Actinidia chinensis]						TEA017741.1	ath:AT4G10250	AT4G10250	ATHSP22.0
TEA031621.1	2313.56	6503.2	-1.491	0.0005879	0.045941	gi|719968689|ref|XP_010266166.1|//PREDICTED: mitochondrial uncoupling protein 5-like [Nelumbo nucifera]
TEA022237.1	84.0462	238.662	-1.5057	0.00032481	0.03021	gi|147856958|emb|CAN81383.1|//hypothetical protein VITISV_018449 [Vitis vinifera]
TEA029598.1	82.725	235.258	-1.5078	0.00032773	0.03021	gi|661887432|emb|CDP09212.1|//unnamed protein product [Coffea canephora]						TEA019521.1	ath:AT3G25180	AT3G25180	CYP82G1
TEA031692.1	67.867	193.079	-1.5084	2.9598e-06	0.00087818	gi|703067132|ref|XP_010087890.1|//hypothetical protein L484_006026 [Morus notabilis]
TEA000377.1	37.617	108.858	-1.533	0.00018036	0.020087	gi|802642193|ref|XP_012079221.1|//PREDICTED: multidrug and toxin extrusion protein 1-like [Jatropha curcas]						TEA003103.1	ath:AT3G23990	AT3G23990	HSP60
TEA023644.1	1605.85	4650.25	-1.534	0.00031963	0.029898	gi|743915197|ref|XP_011001546.1|//PREDICTED: aspartic proteinase PCS1-like [Populus euphratica]
TEA014393.1	1163.1	3422.13	-1.5569	0.0002907	0.027985	gi|470127394|ref|XP_004299654.1|//PREDICTED: protein EXORDIUM-like [Fragaria vesca subsp. vesca]
TEA000833.1	1827.13	5397.19	-1.5626	3.6182e-06	0.0010104	gi|930246005|gb|ALF45200.1|//MYC-related transcriptional activator [Camellia sinensis]
TEA031000.1	1060.6	3156.12	-1.5733	0.00032571	0.03021	gi|747097462|ref|XP_011096696.1|//PREDICTED: uncharacterized protein LOC105175802 [Sesamum indicum]
TEA006376.1	322.887	968.068	-1.5841	4.7031e-12	7.1445e-09	gi|253560642|gb|ACT33043.1|//RAV transcription factor [Camellia sinensis]						TEA032553.1	ath:AT3G12580	AT3G12580	HSP70
TEA016998.1	1348.52	4051.38	-1.587	0.00011168	0.014045	gi|225459247|ref|XP_002285762.1|//PREDICTED: protein EXORDIUM [Vitis vinifera]
TEA009745.1	944.756	2859.95	-1.598	0.00024612	0.024926	gi|566167715|ref|XP_006384784.1|//CCR4-NOT transcription complex family protein [Populus trichocarpa]
Novel04453	184.93	562.788	-1.6056	0.00053301	0.042527	PREDICTED: ethylene-responsive transcription factor RAP2-4 [Vitis vinifera]
TEA032799.1	992.895	3033.34	-1.6112	3.0735e-07	0.00012159	gi|802681373|ref|XP_012082103.1|//PREDICTED: uncharacterized protein LOC105642039 [Jatropha curcas]						TEA025340.1	ath:AT5G55720	AT5G55720	0
TEA011154.1	90.2242	277.475	-1.6208	0.00035263	0.031886	gi|661898260|emb|CDO98227.1|//unnamed protein product [Coffea canephora]						TEA031484.1	ath:AT3G54420	AT3G54420	EP3
TEA033423.1	44.4639	136.835	-1.6217	1.0472e-05	0.0022598	gi|731370928|ref|XP_010648309.1|//PREDICTED: uncharacterized protein LOC104878977 [Vitis vinifera]
TEA033685.1	34.3825	105.969	-1.6239	0.00010958	0.013826	gi|590627768|ref|XP_007026536.1|//NAD(P)-binding Rossmann-fold superfamily protein [Theobroma cacao]
TEA030850.1	64.6047	199.685	-1.628	0.00047295	0.039303	gi|225458814|ref|XP_002285260.1|//PREDICTED: zinc finger protein ZAT10-like [Vitis vinifera]
TEA006889.1	154.479	480.855	-1.6382	3.7643e-05	0.0059566	gi|225447695|ref|XP_002276962.1|//PREDICTED: transcription factor MYB114 [Vitis vinifera]
TEA005164.1	29.8398	93.1341	-1.6421	0.00026049	0.025904	gi|294861496|gb|ADF45510.1|//type 2 ribosome-inactivating protein precursor [Camellia sinensis]
TEA030740.1	72.7115	228.052	-1.6491	8.5625e-05	0.011331	gi|698511132|ref|XP_009800692.1|//PREDICTED: calcium-binding protein PBP1-like [Nicotiana sylvestris]
TEA011104.1	1110.29	3503.84	-1.658	0.00010509	0.013438	gi|225459247|ref|XP_002285762.1|//PREDICTED: protein EXORDIUM [Vitis vinifera]
TEA020048.1	93.0806	295.447	-1.6663	6.5852e-05	0.009161	gi|645236664|ref|XP_008224845.1|//PREDICTED: protein NDR1-like [Prunus mume]
TEA012653.1	252.791	804.342	-1.6699	0.00023187	0.023864	gi|225459247|ref|XP_002285762.1|//PREDICTED: protein EXORDIUM [Vitis vinifera]
TEA021047.1	73.7167	235.897	-1.6781	8.7194e-09	5.9133e-06	gi|661893799|emb|CDP02240.1|//unnamed protein product [Coffea canephora]						TEA029732.1	ath:AT2G26230	AT2G26230	0
TEA010027.1	73.8382	244.513	-1.7275	4.6419e-08	2.3823e-05	gi|823131782|ref|XP_012459551.1|//PREDICTED: scarecrow-like protein 21 [Gossypium raimondii];gi|661890319|emb|CDP05816.1|//unnamed protein product [Coffea canephora]						TEA004686.1	ath:AT5G12020	AT5G12020	HSP17.6II
Novel07497	865.206	2891.83	-1.7409	9.4861e-05	0.012338	late embryogenesis abundant protein 3L-1 [Camellia sinensis]
TEA007197.1	35.9797	120.49	-1.7437	1.1744e-05	0.0024779	gi|422940481|gb|AFX83946.1|//WRKY super family protein [Hevea brasiliensis]
TEA025532.1	312.751	1051.13	-1.7489	3.5234e-06	0.0010062	gi|225459247|ref|XP_002285762.1|//PREDICTED: protein EXORDIUM [Vitis vinifera]
TEA018229.1	30.7261	104.981	-1.7726	3.6839e-05	0.0058785	gi|460384578|ref|XP_004237987.1|//PREDICTED: putative DNA-binding protein ESCAROLA [Solanum lycopersicum]
TEA016722.1	2681.77	9249.1	-1.7861	1.6216e-41	6.1584e-37	gi|590589469|ref|XP_007016460.1|//Heat shock cognate protein 70-1 [Theobroma cacao]
TEA029105.1	20.7628	73.2622	-1.8191	0.00031848	0.029865	gi|590673657|ref|XP_007038955.1|//Basic helix-loop-helix DNA-binding superfamily protein [Theobroma cacao]
Novel04488	151.469	534.976	-1.8205	0.00044876	0.038347	PREDICTED: calcium-binding protein PBP1-like [Eucalyptus grandis]
TEA028615.1	156.378	559.696	-1.8396	1.1437e-06	0.0003844	gi|747073672|ref|XP_011083803.1|//PREDICTED: transcription factor MYB44-like [Sesamum indicum]
TEA023418.1	245.134	902.035	-1.8796	1.6653e-05	0.0032434	gi|823223186|ref|XP_012444326.1|//PREDICTED: uncharacterized protein LOC105768738 [Gossypium raimondii]
TEA013208.1	108.675	409.923	-1.9153	0.00047994	0.039539	gi|590621316|ref|XP_007024757.1|//Uncharacterized protein TCM_029239 [Theobroma cacao]
TEA033137.1	215.51	819.858	-1.9276	7.9055e-08	3.9504e-05	gi|751143084|gb|AJF38901.1|//NAC transcription factor [Diospyros kaki]
TEA025524.1	126.996	484.1	-1.9305	4.3303e-05	0.0066046	gi|225459247|ref|XP_002285762.1|//PREDICTED: protein EXORDIUM [Vitis vinifera]
TEA015849.1	50.5045	193.46	-1.9376	6.9157e-09	4.9555e-06	gi|697172805|ref|XP_009595337.1|//PREDICTED: RING-H2 finger protein ATL2-like [Nicotiana tomentosiformis]
TEA003764.1	134.973	518.169	-1.9408	0.00056079	0.044463	gi|359484996|ref|XP_002273742.2|//PREDICTED: probable xyloglucan endotransglucosylase/hydrolase protein 23 [Vitis vinifera]
TEA002746.1	94.4334	364.199	-1.9474	5.159e-06	0.0013238	-//-
TEA033806.1	157.271	608.867	-1.9529	0.00020122	0.02171	gi|590632943|ref|XP_007027990.1|//Plant U-box 23 [Theobroma cacao]
TEA006330.1	315.352	1249.37	-1.9862	6.2834e-05	0.0089223	gi|225452640|ref|XP_002281766.1|//PREDICTED: probable galacturonosyltransferase-like 10 [Vitis vinifera]
TEA001067.1	42.4221	169.044	-1.9945	2.4713e-05	0.0043451	gi|300079022|gb|ADJ67442.1|//ethylene response factor 13 [Actinidia deliciosa]						TEA003859.1	ath:AT4G33680	AT4G33680	AGD2
TEA018259.1	229.946	921.825	-2.0032	4.5497e-05	0.0069115	gi|359488782|ref|XP_003633820.1|//PREDICTED: uncharacterized protein LOC100261167 [Vitis vinifera]
TEA031339.1	214.708	879.081	-2.0336	0.00010651	0.013483	gi|225458814|ref|XP_002285260.1|//PREDICTED: zinc finger protein ZAT10-like [Vitis vinifera]
TEA013366.1	164.065	675.889	-2.0425	1.2309e-07	5.632e-05	gi|224083040|ref|XP_002306936.1|//hypothetical protein POPTR_0005s26220g [Populus trichocarpa]
TEA029655.1	608.729	2509	-2.0432	0.00011582	0.014374	gi|590690812|ref|XP_007043610.1|//Sugar phosphate exchanger 2, putative [Theobroma cacao]
TEA026557.1	16.7339	69.2745	-2.0496	0.00017223	0.019306	gi|147806163|emb|CAN63332.1|//hypothetical protein VITISV_015577 [Vitis vinifera]
Novel01498	24.5681	103.206	-2.0707	4.7106e-06	0.0012253	PREDICTED: BON1-associated protein 2-like [Jatropha curcas]>gi|643717051|gb|KDP28677.1| hypothetical protein JCGZ_14448 [Jatropha curcas]
TEA004609.1	128.684	547.852	-2.09	0.00012964	0.01573	gi|638110961|emb|CDQ51996.1|//NAC transcription factor, partial [Fagus sylvatica]
TEA020191.1	132.698	603.87	-2.1861	1.1458e-08	7.5028e-06	gi|661898260|emb|CDO98227.1|//unnamed protein product [Coffea canephora]						TEA004032.1	ath:AT4G37330	AT4G37330	CYP81D4
TEA004184.1	14.1306	64.8039	-2.1973	0.00012662	0.015512	gi|802610031|ref|XP_012074172.1|//PREDICTED: probable amino acid permease 7, partial [Jatropha curcas]
Novel01504	26.4871	121.675	-2.1997	1.8399e-07	8.0315e-05	low molecular weight heat shock protein [Camellia sinensis]
TEA004589.1	76.2602	355.462	-2.2207	0.00014059	0.016685	gi|697172805|ref|XP_009595337.1|//PREDICTED: RING-H2 finger protein ATL2-like [Nicotiana tomentosiformis]
TEA010806.1	69.5409	326.329	-2.2304	0.00027175	0.026531	gi|594021561|gb|AHL69786.1|//dehydration-responsive element-binding protein [Camellia sinensis]						TEA008887.1	ath:AT5G09590	AT5G09590	MTHSC70-2
TEA013065.1	14.3958	67.8712	-2.2372	0.0004723	0.039303	gi|698468624|ref|XP_009783396.1|//PREDICTED: acetyl-CoA-benzylalcohol acetyltransferase-like [Nicotiana sylvestris]
TEA008241.1	31.1693	154.287	-2.3074	3.5523e-06	0.0010068	gi|747097862|ref|XP_011096911.1|//PREDICTED: protein YLS9 [Sesamum indicum]
TEA027572.1	10.0601	51.5506	-2.3574	0.00025638	0.025624	gi|225453712|ref|XP_002271138.1|//PREDICTED: BON1-associated protein 2 [Vitis vinifera]
TEA001329.1	9.15558	47.833	-2.3853	0.00044361	0.038116	gi|449440187|ref|XP_004137866.1|//PREDICTED: uncharacterized protein LOC101207081 [Cucumis sativus]						TEA033527.1	ath:AT2G46690	AT2G46690	0
TEA003859.1	112.985	594.97	-2.3967	0.00011712	0.014488	gi|720016494|ref|XP_010261172.1|//PREDICTED: aminotransferase ALD1-like [Nelumbo nucifera]
TEA004370.1	274.443	1452.71	-2.4042	2.8029e-08	1.5595e-05	gi|720077791|ref|XP_010241154.1|//PREDICTED: 18.2 kDa class I heat shock protein-like [Nelumbo nucifera]
TEA023493.1	194.568	1030.25	-2.4047	0.00014373	0.016899	gi|300079018|gb|ADJ67440.1|//ethylene response factor 11 [Actinidia deliciosa]						TEA027710.1	ath:AT3G15540	AT3G15540	IAA19
TEA025762.1	27.8914	149.216	-2.4195	3.868e-10	4.0805e-07	gi|976908053|gb|KVH95287.1|//hypothetical protein Ccrd_002647 [Cynara cardunculus var. scolymus]						TEA001072.1	ath:AT2G26710	AT2G26710	BAS1
TEA021057.1	13.6616	74.667	-2.4504	6.6043e-06	0.0015676	gi|147854712|emb|CAN80250.1|//hypothetical protein VITISV_036640 [Vitis vinifera]
TEA013112.1	58.0303	328.806	-2.5024	7.5712e-19	2.614e-15	gi|661898465|emb|CDO98432.1|//unnamed protein product [Coffea canephora]						TEA022152.1	ath:AT3G50820	AT3G50820	PSBO2
TEA033860.1	132.337	778.583	-2.5566	1.9239e-30	3.6533e-26	gi|698535869|ref|XP_009764324.1|//PREDICTED: ankyrin repeat-containing protein At3g12360-like [Nicotiana sylvestris]
TEA006661.1	10.2274	60.2123	-2.5576	3.3267e-05	0.0053992	gi|568883883|ref|XP_006494671.1|//PREDICTED: ankyrin-1-like [Citrus sinensis];gi|568883887|ref|XP_006494673.1|//PREDICTED: ankyrin-1-like [Citrus sinensis]
TEA022030.1	15.5319	92.1045	-2.568	6.817e-07	0.00024424	gi|590658889|ref|XP_007034978.1|//Basic helix-loop-helix DNA-binding superfamily protein, putative [Theobroma cacao]
TEA033593.1	44.9106	273.15	-2.6046	7.9447e-17	2.5144e-13	gi|590690158|ref|XP_007043431.1|//Myb domain protein 15, putative [Theobroma cacao]
TEA006228.1	58.8837	360.206	-2.6129	3.3203e-06	0.00096999	gi|747101967|ref|XP_011099128.1|//PREDICTED: mitogen-activated protein kinase kinase kinase 2-like [Sesamum indicum]
TEA028990.1	95.8645	602.21	-2.6512	9.3065e-12	1.309e-08	gi|225453712|ref|XP_002271138.1|//PREDICTED: BON1-associated protein 2 [Vitis vinifera]
TEA028994.1	25.1472	158.575	-2.6567	9.7147e-12	1.3177e-08	gi|225453712|ref|XP_002271138.1|//PREDICTED: BON1-associated protein 2 [Vitis vinifera]
TEA030028.1	11.4708	76.1243	-2.7304	8.2502e-07	0.00028746	gi|697126009|ref|XP_009617035.1|//PREDICTED: 17.3 kDa class II heat shock protein [Nicotiana tomentosiformis]
TEA028214.1	53.1676	365.617	-2.7817	0.00016595	0.018903	gi|747101967|ref|XP_011099128.1|//PREDICTED: mitogen-activated protein kinase kinase kinase 2-like [Sesamum indicum]
TEA031206.1	7.37566	53.8639	-2.8685	1.1347e-05	0.0024074	gi|149938958|gb|ABR45724.1|//GDH2 [Actinidia chinensis];gi|697148160|ref|XP_009628256.1|//PREDICTED: glutamate dehydrogenase A [Nicotiana tomentosiformis]						TEA025499.1	ath:AT1G55020	AT1G55020	LOX1
TEA028966.1	928.795	7655	-3.043	1.7225e-15	4.3613e-12	gi|661883077|emb|CDP13285.1|//unnamed protein product [Coffea canephora]						TEA004781.1	ath:AT1G72970	AT1G72970	HTH
TEA033850.1	1290.77	10739.3	-3.0566	2.9026e-25	2.7559e-21	gi|698524068|ref|XP_009758838.1|//PREDICTED: 17.3 kDa class II heat shock protein-like [Nicotiana sylvestris]
Novel06129	27.1369	239.71	-3.143	5.3057e-06	0.0013373	jasmonate ZIM domain protein f [Nicotiana attenuata]
TEA004371.1	138.747	1248.29	-3.1694	8.3525e-10	7.7369e-07	gi|659126469|ref|XP_008463198.1|//PREDICTED: 18.1 kDa class I heat shock protein-like [Cucumis melo]
TEA019521.1	313.282	2932.05	-3.2264	0.00034497	0.031343	gi|698457342|ref|XP_009780811.1|//PREDICTED: cytochrome P450 82C4-like [Nicotiana sylvestris]
Novel05588	4.98405	48.8618	-3.2933	6.9174e-06	0.0016019	PREDICTED: two-component response regulator ARR14-like isoform X3 [Nelumbo nucifera]
TEA030322.1	367.696	4157.35	-3.4991	4.2603e-29	5.3932e-25	gi|659095963|ref|XP_008448853.1|//PREDICTED: small heat shock protein, chloroplastic-like isoform X2 [Cucumis melo]
TEA016506.1	83.3381	950.563	-3.5117	1.666e-08	1.0205e-05	gi|720077791|ref|XP_010241154.1|//PREDICTED: 18.2 kDa class I heat shock protein-like [Nelumbo nucifera]
TEA010314.1	16.2029	190.422	-3.5549	0.00022601	0.023646	gi|720077791|ref|XP_010241154.1|//PREDICTED: 18.2 kDa class I heat shock protein-like [Nelumbo nucifera]
TEA007023.1	4.60541	56.5033	-3.6169	0.00010595	0.013457	gi|359479248|ref|XP_003632240.1|//PREDICTED: RING-H2 finger protein ATL34-like [Vitis vinifera]
TEA017105.1	4.53201	56.9528	-3.6515	6.3196e-06	0.001519	gi|225457062|ref|XP_002279841.1|//PREDICTED: uncharacterized protein LOC100253569 [Vitis vinifera]
TEA025809.1	2.64908	34.1945	-3.6902	5.9651e-05	0.0085812	gi|590690812|ref|XP_007043610.1|//Sugar phosphate exchanger 2, putative [Theobroma cacao]
Novel05058	3.64708	52.0543	-3.8352	0.00061135	0.047144	Sugar phosphate exchanger 2, putative [Theobroma cacao]>gi|508707545|gb|EOX99441.1| Sugar phosphate exchanger 2, putative [Theobroma cacao]
TEA017741.1	10.0859	146.959	-3.865	0.00063888	0.048142	gi|970016207|ref|XP_015069201.1|//PREDICTED: 22.0 kDa class IV heat shock protein-like [Solanum pennellii]
TEA004508.1	4.22677	65.3143	-3.9498	7.5957e-09	5.2449e-06	gi|590720943|ref|XP_007051469.1|//Cytochrome P450, family 78, subfamily A, polypeptide 6 [Theobroma cacao]
TEA013731.1	22.8572	389.843	-4.0922	2.4872e-05	0.0043529	gi|747081789|ref|XP_011088186.1|//PREDICTED: probable indole-3-acetic acid-amido synthetase GH3.1 [Sesamum indicum]
TEA008098.1	2.63389	47.869	-4.1838	2.9781e-07	0.00011906	gi|225453712|ref|XP_002271138.1|//PREDICTED: BON1-associated protein 2 [Vitis vinifera]
TEA005948.1	1.92259	38.5905	-4.3271	3.3999e-06	0.00098566	gi|590640792|ref|XP_007030051.1|//Annexin 8, putative [Theobroma cacao]
TEA029059.1	0.973527	21.8971	-4.4914	0.0004277	0.037	gi|976902991|gb|KVH90918.1|//Cystatin [Cynara cardunculus var. scolymus]						TEA020936.1	ath:AT2G26710	AT2G26710	BAS1
TEA004686.1	196.059	5924.04	-4.9172	3.4666e-19	1.3165e-15	gi|698524068|ref|XP_009758838.1|//PREDICTED: 17.3 kDa class II heat shock protein-like [Nicotiana sylvestris]
TEA026655.1	2.56345	154.571	-5.914	0.00019287	0.020988	gi|189909524|gb|ACE60625.1|//low molecular weight heat shock protein [Camellia sinensis]						Novel01504	ath:AT2G29500	AT2G29500	0
TEA028508.1	0.332665	37.362	-6.8114	1.4528e-06	0.00047565	gi|720050314|ref|XP_010271731.1|//PREDICTED: cytochrome P450 94C1-like [Nelumbo nucifera]
