# Supplementary material for: Transcriptomic analysis reveals mechanism of light-sensitive albinism in tea plant Camellia sinensis ‘Huangjinju’
Source: BMC Plant Biol. 2020 May 14;20:216. doi: 10.1186/s12870-020-02425-0 (PMC7227349; doi:10.1186/s12870-020-02425-0)
Supplement: Supplementary file 2 — Additional file 2: Table S2. Summary of gene ontology (GO) analyses. [file 12870_2020_2425_MOESM2_ESM.xlsx]

## Sheet: UP_regulated DEGs
GO_accession	Description	Term_type	Over_represented_pValue	Corrected_pValue	DEG_item	DEG_list	Bg_item	Bg_list	Gene_names
GO:0006091	generation of precursor metabolites and energy	biological_process	4.5403e-06	0.031673	10	105	286	19137	TEA016942.1|TEA028092.1|TEA030368.1|TEA010657.1|TEA009770.1|TEA006597.1|TEA020968.1|TEA030284.1|TEA022152.1|TEA001868.1
GO:0009755	hormone-mediated signaling pathway	biological_process	2.0563e-05	0.038794	7	105	160	19137	TEA006724.1|TEA029607.1|TEA014506.1|TEA017770.1|TEA006256.1|TEA000644.1|TEA000817.1
GO:0032870	cellular response to hormone stimulus	biological_process	2.3873e-05	0.038794	7	105	165	19137	TEA017770.1|TEA006256.1|TEA000644.1|TEA014506.1|TEA029607.1|TEA006724.1|TEA000817.1
GO:0071495	cellular response to endogenous stimulus	biological_process	2.5507e-05	0.038794	7	105	167	19137	TEA000817.1|TEA014506.1|TEA017770.1|TEA000644.1|TEA006256.1|TEA006724.1|TEA029607.1
GO:0009725	response to hormone	biological_process	2.8657e-05	0.038794	9	105	297	19137	TEA014506.1|TEA017770.1|TEA029607.1|Novel03623|Novel03621|TEA000817.1|TEA006256.1|TEA000644.1|TEA006724.1
GO:0009719	response to endogenous stimulus	biological_process	3.3367e-05	0.038794	9	105	303	19137	TEA000817.1|Novel03621|TEA029607.1|Novel03623|TEA014506.1|TEA017770.1|TEA006724.1|TEA006256.1|TEA000644.1
GO:0071310	cellular response to organic substance	biological_process	4.9425e-05	0.049256	7	105	186	19137	TEA000817.1|TEA017770.1|TEA000644.1|TEA006256.1|TEA014506.1|TEA029607.1|TEA006724.1
GO:0010033	response to organic substance	biological_process	9.4726e-05	0.082601	9	105	347	19137	Novel03623|TEA029607.1|TEA017770.1|TEA014506.1|TEA000817.1|Novel03621|TEA006724.1|TEA006256.1|TEA000644.1
GO:0070887	cellular response to chemical stimulus	biological_process	0.00016645	0.10556	7	105	222	19137	TEA000644.1|TEA017770.1|TEA006256.1|TEA014506.1|TEA029607.1|TEA006724.1|TEA000817.1
GO:0009664	plant-type cell wall organization	biological_process	0.00096667	0.39668	3	105	36	19137	TEA002962.1|TEA008349.1|TEA020841.1
GO:0019684	photosynthesis, light reaction	biological_process	0.0012457	0.48278	3	105	38	19137	TEA006597.1|TEA022152.1|TEA030368.1
GO:0006072	glycerol-3-phosphate metabolic process	biological_process	0.001809	0.60092	2	105	11	19137	TEA030778.1|TEA016502.1
GO:0071669	plant-type cell wall organization or biogenesis	biological_process	0.0020745	0.63884	3	105	47	19137	TEA020841.1|TEA008349.1|TEA002962.1
GO:0019400	alditol metabolic process	biological_process	0.0021063	0.63884	2	105	12	19137	TEA014600.1|TEA030617.1
GO:0042221	response to chemical	biological_process	0.0022097	0.64229	9	105	531	19137	TEA006724.1|TEA006256.1|TEA000644.1|TEA000817.1|Novel03621|Novel03623|TEA029607.1|TEA014506.1|TEA017770.1
GO:0018298	protein-chromophore linkage	biological_process	0.0024087	0.67212	2	105	14	19137	TEA006597.1|TEA030368.1
GO:0052646	alditol phosphate metabolic process	biological_process	0.0025896	0.69482	2	105	13	19137	TEA016502.1|TEA030778.1
GO:0009765	photosynthesis, light harvesting	biological_process	0.0031092	0.80332	2	105	14	19137	TEA030368.1|TEA006597.1
GO:0030320	cellular monovalent inorganic anion homeostasis	biological_process	0.0060166	1	1	105	1	19137	TEA014600.1
GO:0030643	cellular phosphate ion homeostasis	biological_process	0.0060166	1	1	105	1	19137	TEA014600.1
GO:0046475	glycerophospholipid catabolic process	biological_process	0.0060166	1	1	105	1	19137	TEA014600.1
GO:0046503	glycerolipid catabolic process	biological_process	0.0060166	1	1	105	1	19137	TEA014600.1
GO:0055062	phosphate ion homeostasis	biological_process	0.0060166	1	1	105	1	19137	TEA014600.1
GO:0055083	monovalent inorganic anion homeostasis	biological_process	0.0060166	1	1	105	1	19137	TEA014600.1
GO:0072501	cellular divalent inorganic anion homeostasis	biological_process	0.0060166	1	1	105	1	19137	TEA014600.1
GO:0072505	divalent inorganic anion homeostasis	biological_process	0.0060166	1	1	105	1	19137	TEA014600.1
GO:0009733	response to auxin	biological_process	0.0068554	1	3	105	74	19137	Novel03623|TEA014506.1|Novel03621
GO:0006066	alcohol metabolic process	biological_process	0.010077	1	3	105	79	19137	TEA014600.1|TEA026178.1|TEA030617.1
GO:0030002	cellular anion homeostasis	biological_process	0.012469	1	1	105	2	19137	TEA014600.1
GO:0072502	cellular trivalent inorganic anion homeostasis	biological_process	0.012469	1	1	105	2	19137	TEA014600.1
GO:0072506	trivalent inorganic anion homeostasis	biological_process	0.012469	1	1	105	2	19137	TEA014600.1
GO:0010143	cutin biosynthetic process	biological_process	0.014536	1	1	105	3	19137	TEA000885.1
GO:0017187	peptidyl-glutamic acid carboxylation	biological_process	0.015608	1	1	105	3	19137	Novel01130
GO:0018200	peptidyl-glutamic acid modification	biological_process	0.015608	1	1	105	3	19137	Novel01130
GO:0018214	protein carboxylation	biological_process	0.015608	1	1	105	3	19137	Novel01130
GO:0019751	polyol metabolic process	biological_process	0.016473	1	2	105	33	19137	TEA030617.1|TEA014600.1
GO:0009768	photosynthesis, light harvesting in photosystem I	biological_process	0.017389	1	1	105	3	19137	TEA030368.1
GO:0055081	anion homeostasis	biological_process	0.017999	1	1	105	3	19137	TEA014600.1
GO:0042335	cuticle development	biological_process	0.018279	1	1	105	4	19137	TEA030508.1
GO:0015979	photosynthesis	biological_process	0.018887	1	3	105	102	19137	TEA030368.1|TEA022152.1|TEA006597.1
GO:1901615	organic hydroxy compound metabolic process	biological_process	0.022038	1	3	105	106	19137	TEA026178.1|TEA030617.1|TEA014600.1
GO:0009395	phospholipid catabolic process	biological_process	0.022899	1	1	105	4	19137	TEA014600.1
GO:0001676	long-chain fatty acid metabolic process	biological_process	0.025241	1	1	105	5	19137	TEA000885.1
GO:0071555	cell wall organization	biological_process	0.025942	1	3	105	122	19137	TEA008349.1|TEA020841.1|TEA002962.1
GO:0042548	regulation of photosynthesis, light reaction	biological_process	0.027668	1	1	105	6	19137	TEA022152.1
GO:0043467	regulation of generation of precursor metabolites and energy	biological_process	0.027668	1	1	105	6	19137	TEA022152.1
GO:0043171	peptide catabolic process	biological_process	0.02954	1	1	105	7	19137	TEA033494.1
GO:0010109	regulation of photosynthesis	biological_process	0.032132	1	1	105	7	19137	TEA022152.1
GO:0016036	cellular response to phosphate starvation	biological_process	0.035275	1	1	105	8	19137	TEA004964.1
GO:0015743	malate transport	biological_process	0.041977	1	1	105	8	19137	TEA025995.1
GO:0010101	post-embryonic root morphogenesis	biological_process	0.044745	1	1	105	10	19137	TEA000885.1
GO:0010102	lateral root morphogenesis	biological_process	0.044745	1	1	105	10	19137	TEA000885.1
GO:0010311	lateral root formation	biological_process	0.044745	1	1	105	10	19137	TEA000885.1
GO:0006817	phosphate ion transport	biological_process	0.045754	1	1	105	9	19137	Novel01130
GO:0019637	organophosphate metabolic process	biological_process	0.047382	1	8	105	763	19137	TEA020968.1|TEA013401.1|Novel03621|TEA014600.1|TEA027830.1|TEA030778.1|TEA016502.1|TEA026282.1
GO:0015740	C4-dicarboxylate transport	biological_process	0.053698	1	1	105	10	19137	TEA025995.1
GO:0045229	external encapsulating structure organization	biological_process	0.054586	1	3	105	165	19137	TEA002962.1|TEA020841.1|TEA008349.1
GO:0046434	organophosphate catabolic process	biological_process	0.05576	1	3	105	173	19137	TEA014600.1|TEA027830.1|TEA013401.1
GO:0071554	cell wall organization or biogenesis	biological_process	0.056661	1	3	105	164	19137	TEA008349.1|TEA020841.1|TEA002962.1
GO:0006835	dicarboxylic acid transport	biological_process	0.057294	1	1	105	11	19137	TEA025995.1
GO:0051716	cellular response to stimulus	biological_process	0.057805	1	10	105	1083	19137	TEA000817.1|TEA029607.1|Novel01070|TEA014506.1|TEA021214.1|TEA017770.1|TEA004964.1|TEA006724.1|TEA000644.1|TEA006256.1
GO:0023052	signaling	biological_process	0.059337	1	8	105	805	19137	TEA000644.1|TEA006256.1|TEA006724.1|TEA017770.1|TEA009732.1|TEA014506.1|TEA029607.1|TEA000817.1
GO:0022622	root system development	biological_process	0.062951	1	2	105	80	19137	TEA009353.1|TEA000885.1
GO:0048364	root development	biological_process	0.062951	1	2	105	80	19137	TEA000885.1|TEA009353.1
GO:0007154	cell communication	biological_process	0.064757	1	8	105	823	19137	TEA006724.1|TEA006256.1|TEA000644.1|TEA004964.1|TEA029607.1|TEA014506.1|TEA017770.1|TEA000817.1
GO:0016131	brassinosteroid metabolic process	biological_process	0.069792	1	1	105	13	19137	TEA026178.1
GO:0016128	phytosteroid metabolic process	biological_process	0.075504	1	1	105	14	19137	TEA026178.1
GO:0006284	base-excision repair	biological_process	0.076664	1	1	105	14	19137	TEA021214.1
GO:0006188	IMP biosynthetic process	biological_process	0.080649	1	1	105	17	19137	Novel03621
GO:0048645	organ formation	biological_process	0.084519	1	1	105	20	19137	TEA000885.1
GO:0050896	response to stimulus	biological_process	0.089602	1	15	105	1922	19137	Novel03621|TEA000817.1|TEA017770.1|TEA009732.1|TEA014506.1|TEA021214.1|Novel01070|TEA029607.1|Novel03623|TEA004964.1|TEA000885.1|TEA006256.1|TEA000644.1|TEA030368.1|TEA006724.1
GO:0046040	IMP metabolic process	biological_process	0.090366	1	1	105	19	19137	Novel03621
GO:0009208	pyrimidine ribonucleoside triphosphate metabolic process	biological_process	0.09303	1	1	105	17	19137	TEA026282.1
GO:0009209	pyrimidine ribonucleoside triphosphate biosynthetic process	biological_process	0.09303	1	1	105	17	19137	TEA026282.1
GO:0048527	lateral root development	biological_process	0.095487	1	1	105	20	19137	TEA000885.1
GO:0008150	biological_process	biological_process	0.095883	1	79	105	13269	19137	TEA004964.1|TEA023489.1|TEA003790.1|TEA026282.1|TEA010657.1|TEA030557.1|TEA025543.1|TEA025404.1|TEA027710.1|TEA018081.1|Novel07241|TEA028092.1|TEA000885.1|TEA016942.1|TEA029350.1|TEA030368.1|TEA003690.1|Novel01130|TEA000708.1|TEA009770.1|TEA001167.1|Novel03623|TEA027830.1|TEA022152.1|TEA020936.1|TEA016502.1|TEA027217.1|TEA014269.1|TEA002962.1|TEA020841.1|TEA008349.1|Novel05909|TEA014780.1|TEA0062…
GO:0009132	nucleoside diphosphate metabolic process	biological_process	0.097848	1	2	105	94	19137	TEA020968.1|TEA026282.1
GO:0048528	post-embryonic root development	biological_process	0.10458	1	1	105	22	19137	TEA000885.1
GO:0007165	signal transduction	biological_process	0.10555	1	7	105	768	19137	TEA014506.1|TEA017770.1|TEA000644.1|TEA006256.1|TEA006724.1|TEA029607.1|TEA000817.1
GO:0044700	single organism signaling	biological_process	0.10655	1	7	105	770	19137	TEA014506.1|TEA006256.1|TEA017770.1|TEA000644.1|TEA006724.1|TEA029607.1|TEA000817.1
GO:0009144	purine nucleoside triphosphate metabolic process	biological_process	0.11628	1	4	105	363	19137	TEA026282.1|TEA027830.1|TEA020968.1|TEA013401.1
GO:0009205	purine ribonucleoside triphosphate metabolic process	biological_process	0.11628	1	4	105	363	19137	TEA027830.1|TEA026282.1|TEA013401.1|TEA020968.1
GO:0010015	root morphogenesis	biological_process	0.11663	1	1	105	26	19137	TEA000885.1
GO:0009199	ribonucleoside triphosphate metabolic process	biological_process	0.12028	1	4	105	368	19137	TEA020968.1|TEA013401.1|TEA026282.1|TEA027830.1
GO:0009148	pyrimidine nucleoside triphosphate biosynthetic process	biological_process	0.12068	1	1	105	22	19137	TEA026282.1
GO:0009267	cellular response to starvation	biological_process	0.12114	1	1	105	25	19137	TEA004964.1
GO:0044242	cellular lipid catabolic process	biological_process	0.12197	1	1	105	25	19137	TEA014600.1
GO:0018105	peptidyl-serine phosphorylation	biological_process	0.12999	1	1	105	26	19137	TEA029607.1
GO:0018209	peptidyl-serine modification	biological_process	0.12999	1	1	105	26	19137	TEA029607.1
GO:0009141	nucleoside triphosphate metabolic process	biological_process	0.13061	1	4	105	378	19137	TEA020968.1|TEA013401.1|TEA026282.1|TEA027830.1
GO:0050832	defense response to fungus	biological_process	0.1351	1	1	105	29	19137	TEA000885.1
GO:0009147	pyrimidine nucleoside triphosphate metabolic process	biological_process	0.14077	1	1	105	26	19137	TEA026282.1
GO:0045944	positive regulation of transcription from RNA polymerase II promoter	biological_process	0.14227	1	1	105	29	19137	TEA008563.1
GO:0009886	post-embryonic morphogenesis	biological_process	0.14339	1	1	105	34	19137	TEA000885.1
GO:0009314	response to radiation	biological_process	0.14541	1	2	105	129	19137	TEA009732.1|TEA030368.1
GO:0042594	response to starvation	biological_process	0.14553	1	1	105	31	19137	TEA004964.1
GO:0031669	cellular response to nutrient levels	biological_process	0.14815	1	1	105	30	19137	TEA004964.1
GO:0009620	response to fungus	biological_process	0.16131	1	1	105	36	19137	TEA000885.1
GO:0046777	protein autophosphorylation	biological_process	0.16491	1	1	105	34	19137	TEA029607.1
GO:1901135	carbohydrate derivative metabolic process	biological_process	0.16659	1	5	105	543	19137	TEA030778.1|TEA016502.1|TEA020968.1|Novel03621|TEA025577.1
GO:0042445	hormone metabolic process	biological_process	0.16685	1	1	105	31	19137	TEA026178.1
GO:0031668	cellular response to extracellular stimulus	biological_process	0.16825	1	1	105	34	19137	TEA004964.1
GO:0071496	cellular response to external stimulus	biological_process	0.16825	1	1	105	34	19137	TEA004964.1
GO:0006753	nucleoside phosphate metabolic process	biological_process	0.17116	1	5	105	563	19137	Novel03621|TEA020968.1|TEA013401.1|TEA027830.1|TEA026282.1
GO:0009146	purine nucleoside triphosphate catabolic process	biological_process	0.17737	1	2	105	156	19137	TEA027830.1|TEA013401.1
GO:0009203	ribonucleoside triphosphate catabolic process	biological_process	0.17737	1	2	105	156	19137	TEA013401.1|TEA027830.1
GO:0009207	purine ribonucleoside triphosphate catabolic process	biological_process	0.17737	1	2	105	156	19137	TEA027830.1|TEA013401.1
GO:0009738	abscisic acid-activated signaling pathway	biological_process	0.17931	1	1	105	39	19137	TEA029607.1
GO:0009143	nucleoside triphosphate catabolic process	biological_process	0.17959	1	2	105	157	19137	TEA027830.1|TEA013401.1
GO:0048646	anatomical structure formation involved in morphogenesis	biological_process	0.18386	1	1	105	44	19137	TEA000885.1
GO:1901292	nucleoside phosphate catabolic process	biological_process	0.18401	1	2	105	159	19137	TEA027830.1|TEA013401.1
GO:0031667	response to nutrient levels	biological_process	0.19002	1	1	105	40	19137	TEA004964.1
GO:0071215	cellular response to abscisic acid stimulus	biological_process	0.19514	1	1	105	44	19137	TEA029607.1
GO:0009887	organ morphogenesis	biological_process	0.19646	1	1	105	46	19137	TEA000885.1
GO:0006629	lipid metabolic process	biological_process	0.19717	1	5	105	572	19137	Novel07241|TEA000885.1|TEA026178.1|TEA030617.1|TEA014600.1
GO:0010817	regulation of hormone levels	biological_process	0.1981	1	1	105	41	19137	TEA026178.1
GO:0009991	response to extracellular stimulus	biological_process	0.21842	1	1	105	46	19137	TEA004964.1
GO:0048513	organ development	biological_process	0.22392	1	2	105	177	19137	TEA009353.1|TEA000885.1
GO:0009734	auxin-activated signaling pathway	biological_process	0.22783	1	1	105	50	19137	TEA014506.1
GO:0071365	cellular response to auxin stimulus	biological_process	0.22783	1	1	105	50	19137	TEA014506.1
GO:0055086	nucleobase-containing small molecule metabolic process	biological_process	0.22873	1	5	105	620	19137	TEA027830.1|TEA026282.1|Novel03621|TEA020968.1|TEA013401.1
GO:0006820	anion transport	biological_process	0.23479	1	2	105	177	19137	Novel01130|TEA025995.1
GO:0065007	biological regulation	biological_process	0.23718	1	15	105	2306	19137	TEA026178.1|TEA000644.1|TEA006256.1|TEA006724.1|Novel05909|TEA027710.1|TEA000817.1|TEA017770.1|TEA022152.1|TEA014506.1|TEA008005.1|TEA029607.1|TEA008563.1|TEA014600.1|TEA018081.1
GO:0006779	porphyrin-containing compound biosynthetic process	biological_process	0.24187	1	1	105	51	19137	TEA014780.1
GO:0048569	post-embryonic organ development	biological_process	0.24235	1	1	105	58	19137	TEA000885.1
GO:0044712	single-organism catabolic process	biological_process	0.2426	1	4	105	485	19137	TEA014600.1|TEA027830.1|TEA013401.1|TEA020968.1
GO:0097306	cellular response to alcohol	biological_process	0.24491	1	1	105	56	19137	TEA029607.1
GO:0033554	cellular response to stress	biological_process	0.24751	1	3	105	326	19137	TEA021214.1|Novel01070|TEA004964.1
GO:0015698	inorganic anion transport	biological_process	0.25963	1	1	105	62	19137	Novel01130
GO:0045893	positive regulation of transcription, DNA-templated	biological_process	0.26025	1	1	105	58	19137	TEA008563.1
GO:0045935	positive regulation of nucleobase-containing compound metabolic process	biological_process	0.26025	1	1	105	58	19137	TEA008563.1
GO:0051254	positive regulation of RNA metabolic process	biological_process	0.26025	1	1	105	58	19137	TEA008563.1
GO:1902680	positive regulation of RNA biosynthetic process	biological_process	0.26025	1	1	105	58	19137	TEA008563.1
GO:1903508	positive regulation of nucleic acid-templated transcription	biological_process	0.26025	1	1	105	58	19137	TEA008563.1
GO:0016042	lipid catabolic process	biological_process	0.26301	1	1	105	62	19137	TEA014600.1
GO:0071229	cellular response to acid chemical	biological_process	0.26343	1	1	105	62	19137	TEA029607.1
GO:0071396	cellular response to lipid	biological_process	0.27333	1	1	105	64	19137	TEA029607.1
GO:0009605	response to external stimulus	biological_process	0.27357	1	2	105	205	19137	TEA000885.1|TEA004964.1
GO:0006796	phosphate-containing compound metabolic process	biological_process	0.27426	1	12	105	1880	19137	TEA029607.1|TEA027830.1|TEA014600.1|TEA030778.1|TEA020968.1|TEA013401.1|TEA000708.1|Novel03621|TEA026282.1|TEA025543.1|TEA027217.1|TEA016502.1
GO:0033014	tetrapyrrole biosynthetic process	biological_process	0.2759	1	1	105	61	19137	TEA014780.1
GO:0010876	lipid localization	biological_process	0.28186	1	1	105	61	19137	TEA019443.1
GO:0050794	regulation of cellular process	biological_process	0.28365	1	12	105	1870	19137	TEA006724.1|Novel05909|TEA006256.1|TEA000644.1|TEA029607.1|TEA008563.1|TEA017770.1|TEA022152.1|TEA008005.1|TEA014506.1|TEA000817.1|TEA027710.1
GO:0006793	phosphorus metabolic process	biological_process	0.28435	1	12	105	1895	19137	TEA027830.1|TEA014600.1|TEA029607.1|TEA030778.1|TEA013401.1|TEA020968.1|Novel03621|TEA000708.1|TEA026282.1|TEA025543.1|TEA027217.1|TEA016502.1
GO:0008202	steroid metabolic process	biological_process	0.2869	1	1	105	59	19137	TEA026178.1
GO:0044723	single-organism carbohydrate metabolic process	biological_process	0.2899	1	4	105	524	19137	TEA030617.1|TEA025577.1|TEA020968.1|TEA014600.1
GO:0006007	glucose catabolic process	biological_process	0.29171	1	1	105	61	19137	TEA020968.1
GO:0006281	DNA repair	biological_process	0.29423	1	2	105	206	19137	TEA021214.1|Novel01070
GO:0019320	hexose catabolic process	biological_process	0.29599	1	1	105	62	19137	TEA020968.1
GO:0018193	peptidyl-amino acid modification	biological_process	0.29891	1	2	105	203	19137	TEA029607.1|Novel01130
GO:0019725	cellular homeostasis	biological_process	0.2996	1	2	105	190	19137	TEA018081.1|TEA014600.1
GO:0009167	purine ribonucleoside monophosphate metabolic process	biological_process	0.30226	1	2	105	205	19137	TEA020968.1|Novel03621
GO:0046365	monosaccharide catabolic process	biological_process	0.30259	1	1	105	64	19137	TEA020968.1
GO:0006873	cellular ion homeostasis	biological_process	0.30719	1	1	105	67	19137	TEA014600.1
GO:0009891	positive regulation of biosynthetic process	biological_process	0.30766	1	1	105	69	19137	TEA008563.1
GO:0010557	positive regulation of macromolecule biosynthetic process	biological_process	0.30766	1	1	105	69	19137	TEA008563.1
GO:0010628	positive regulation of gene expression	biological_process	0.30766	1	1	105	69	19137	TEA008563.1
GO:0031328	positive regulation of cellular biosynthetic process	biological_process	0.30766	1	1	105	69	19137	TEA008563.1
GO:0009126	purine nucleoside monophosphate metabolic process	biological_process	0.30913	1	2	105	208	19137	TEA020968.1|Novel03621
GO:1901575	organic substance catabolic process	biological_process	0.31337	1	6	105	870	19137	TEA020968.1|TEA013401.1|TEA033494.1|TEA000773.1|TEA027830.1|TEA014600.1
GO:0006974	cellular response to DNA damage stimulus	biological_process	0.31344	1	2	105	218	19137	Novel01070|TEA021214.1
GO:0051173	positive regulation of nitrogen compound metabolic process	biological_process	0.31597	1	1	105	71	19137	TEA008563.1
GO:0009150	purine ribonucleotide metabolic process	biological_process	0.31925	1	2	105	215	19137	TEA020968.1|Novel03621
GO:0006096	glycolytic process	biological_process	0.32312	1	1	105	71	19137	TEA020968.1
GO:0006757	ATP generation from ADP	biological_process	0.32312	1	1	105	71	19137	TEA020968.1
GO:0046031	ADP metabolic process	biological_process	0.32312	1	1	105	71	19137	TEA020968.1
GO:0034655	nucleobase-containing compound catabolic process	biological_process	0.32332	1	2	105	230	19137	TEA013401.1|TEA027830.1
GO:0098771	inorganic ion homeostasis	biological_process	0.32642	1	1	105	74	19137	TEA014600.1
GO:0055082	cellular chemical homeostasis	biological_process	0.32687	1	1	105	72	19137	TEA014600.1
GO:0015849	organic acid transport	biological_process	0.32782	1	1	105	72	19137	TEA025995.1
GO:0046942	carboxylic acid transport	biological_process	0.32782	1	1	105	72	19137	TEA025995.1
GO:0006165	nucleoside diphosphate phosphorylation	biological_process	0.33103	1	1	105	73	19137	TEA020968.1
GO:0009161	ribonucleoside monophosphate metabolic process	biological_process	0.33133	1	2	105	220	19137	Novel03621|TEA020968.1
GO:0009135	purine nucleoside diphosphate metabolic process	biological_process	0.33139	1	1	105	73	19137	TEA020968.1
GO:0009179	purine ribonucleoside diphosphate metabolic process	biological_process	0.33139	1	1	105	73	19137	TEA020968.1
GO:0009185	ribonucleoside diphosphate metabolic process	biological_process	0.33139	1	1	105	73	19137	TEA020968.1
GO:0008152	metabolic process	biological_process	0.33258	1	58	105	10116	19137	TEA003690.1|Novel01130|TEA029350.1|TEA030368.1|TEA016942.1|Novel07241|TEA000885.1|TEA028092.1|TEA022152.1|TEA009646.1|TEA000773.1|TEA027830.1|TEA000708.1|TEA009770.1|TEA001167.1|Novel03621|TEA013401.1|TEA030557.1|TEA025543.1|TEA025666.1|TEA025404.1|TEA023489.1|TEA033117.1|TEA003790.1|TEA010657.1|TEA026282.1|TEA033269.1|TEA026178.1|TEA008005.1|TEA029607.1|TEA018081.1|TEA027710.1|TEA025577.1|TEA030…
GO:0006778	porphyrin-containing compound metabolic process	biological_process	0.33273	1	1	105	74	19137	TEA014780.1
GO:0044248	cellular catabolic process	biological_process	0.34093	1	5	105	734	19137	TEA014600.1|TEA027830.1|TEA000773.1|TEA033494.1|TEA013401.1
GO:0009259	ribonucleotide metabolic process	biological_process	0.34402	1	2	105	228	19137	TEA020968.1|Novel03621
GO:0009123	nucleoside monophosphate metabolic process	biological_process	0.34741	1	2	105	228	19137	Novel03621|TEA020968.1
GO:0006486	protein glycosylation	biological_process	0.35098	1	1	105	86	19137	TEA025577.1
GO:0043413	macromolecule glycosylation	biological_process	0.35098	1	1	105	86	19137	TEA025577.1
GO:0006090	pyruvate metabolic process	biological_process	0.35209	1	1	105	79	19137	TEA020968.1
GO:0006163	purine nucleotide metabolic process	biological_process	0.35772	1	2	105	234	19137	TEA020968.1|Novel03621
GO:0009101	glycoprotein biosynthetic process	biological_process	0.35803	1	1	105	88	19137	TEA025577.1
GO:0033013	tetrapyrrole metabolic process	biological_process	0.36284	1	1	105	84	19137	TEA014780.1
GO:0050801	ion homeostasis	biological_process	0.36516	1	1	105	84	19137	TEA014600.1
GO:0009100	glycoprotein metabolic process	biological_process	0.36518	1	1	105	90	19137	TEA025577.1
GO:0098542	defense response to other organism	biological_process	0.36739	1	1	105	94	19137	TEA000885.1
GO:0006357	regulation of transcription from RNA polymerase II promoter	biological_process	0.36761	1	1	105	89	19137	TEA008563.1
GO:0046700	heterocycle catabolic process	biological_process	0.3702	1	2	105	254	19137	TEA027830.1|TEA013401.1
GO:0044270	cellular nitrogen compound catabolic process	biological_process	0.37464	1	2	105	257	19137	TEA027830.1|TEA013401.1
GO:0009737	response to abscisic acid	biological_process	0.37663	1	1	105	91	19137	TEA029607.1
GO:0019693	ribose phosphate metabolic process	biological_process	0.38031	1	2	105	247	19137	TEA020968.1|Novel03621
GO:0044262	cellular carbohydrate metabolic process	biological_process	0.38353	1	2	105	259	19137	TEA014600.1|TEA030617.1
GO:0006006	glucose metabolic process	biological_process	0.38656	1	1	105	88	19137	TEA020968.1
GO:1901293	nucleoside phosphate biosynthetic process	biological_process	0.38706	1	2	105	257	19137	TEA026282.1|Novel03621
GO:0046939	nucleotide phosphorylation	biological_process	0.3908	1	1	105	88	19137	TEA020968.1
GO:1901701	cellular response to oxygen-containing compound	biological_process	0.3926	1	1	105	97	19137	TEA029607.1
GO:0065008	regulation of biological quality	biological_process	0.39309	1	3	105	417	19137	TEA026178.1|TEA018081.1|TEA014600.1
GO:0070085	glycosylation	biological_process	0.39326	1	1	105	98	19137	TEA025577.1
GO:0019439	aromatic compound catabolic process	biological_process	0.39458	1	2	105	269	19137	TEA013401.1|TEA027830.1
GO:1901361	organic cyclic compound catabolic process	biological_process	0.39462	1	2	105	269	19137	TEA027830.1|TEA013401.1
GO:0015711	organic anion transport	biological_process	0.39922	1	1	105	94	19137	TEA025995.1
GO:0050789	regulation of biological process	biological_process	0.40006	1	12	105	2048	19137	TEA000644.1|TEA006256.1|TEA006724.1|Novel05909|TEA008005.1|TEA014506.1|TEA017770.1|TEA022152.1|TEA008563.1|TEA029607.1|TEA027710.1|TEA000817.1
GO:0042592	homeostatic process	biological_process	0.40211	1	2	105	246	19137	TEA014600.1|TEA018081.1
GO:0009056	catabolic process	biological_process	0.40873	1	6	105	972	19137	TEA000773.1|TEA027830.1|TEA014600.1|TEA033494.1|TEA020968.1|TEA013401.1
GO:0006650	glycerophospholipid metabolic process	biological_process	0.41023	1	1	105	106	19137	TEA014600.1
GO:1901565	organonitrogen compound catabolic process	biological_process	0.41409	1	1	105	99	19137	TEA033494.1
GO:0097305	response to alcohol	biological_process	0.41527	1	1	105	103	19137	TEA029607.1
GO:0010604	positive regulation of macromolecule metabolic process	biological_process	0.41618	1	1	105	103	19137	TEA008563.1
GO:0009416	response to light stimulus	biological_process	0.41871	1	1	105	103	19137	TEA030368.1
GO:0072521	purine-containing compound metabolic process	biological_process	0.42782	1	2	105	269	19137	Novel03621|TEA020968.1
GO:0043207	response to external biotic stimulus	biological_process	0.43088	1	1	105	114	19137	TEA000885.1
GO:0051707	response to other organism	biological_process	0.43088	1	1	105	114	19137	TEA000885.1
GO:0048856	anatomical structure development	biological_process	0.43522	1	3	105	478	19137	TEA009353.1|TEA000885.1|TEA030508.1
GO:0033993	response to lipid	biological_process	0.43733	1	1	105	111	19137	TEA029607.1
GO:0046486	glycerolipid metabolic process	biological_process	0.43739	1	1	105	114	19137	TEA014600.1
GO:0048878	chemical homeostasis	biological_process	0.44224	1	1	105	108	19137	TEA014600.1
GO:0019362	pyridine nucleotide metabolic process	biological_process	0.44379	1	1	105	108	19137	TEA020968.1
GO:0046496	nicotinamide nucleotide metabolic process	biological_process	0.44379	1	1	105	108	19137	TEA020968.1
GO:0007275	multicellular organismal development	biological_process	0.4536	1	3	105	488	19137	TEA009353.1|TEA000885.1|TEA030508.1
GO:0009168	purine ribonucleoside monophosphate biosynthetic process	biological_process	0.45571	1	1	105	115	19137	Novel03621
GO:0009152	purine ribonucleotide biosynthetic process	biological_process	0.45672	1	1	105	116	19137	Novel03621
GO:0048731	system development	biological_process	0.45813	1	2	105	309	19137	TEA000885.1|TEA009353.1
GO:0018130	heterocycle biosynthetic process	biological_process	0.464	1	9	105	1564	19137	TEA025666.1|Novel05909|TEA014780.1|TEA026282.1|TEA027710.1|Novel03621|TEA008005.1|TEA014506.1|TEA008563.1
GO:0009127	purine nucleoside monophosphate biosynthetic process	biological_process	0.46584	1	1	105	118	19137	Novel03621
GO:0072524	pyridine-containing compound metabolic process	biological_process	0.47049	1	1	105	116	19137	TEA020968.1
GO:0031325	positive regulation of cellular metabolic process	biological_process	0.4748	1	1	105	124	19137	TEA008563.1
GO:0032787	monocarboxylic acid metabolic process	biological_process	0.47596	1	2	105	293	19137	TEA020968.1|TEA000885.1
GO:0006733	oxidoreduction coenzyme metabolic process	biological_process	0.47658	1	1	105	118	19137	TEA020968.1
GO:0044724	single-organism carbohydrate catabolic process	biological_process	0.4784	1	1	105	118	19137	TEA020968.1
GO:0009607	response to biotic stimulus	biological_process	0.48075	1	1	105	131	19137	TEA000885.1
GO:0006508	proteolysis	biological_process	0.48102	1	4	105	671	19137	TEA030557.1|TEA033494.1|TEA000773.1|TEA009646.1
GO:0019438	aromatic compound biosynthetic process	biological_process	0.4817	1	9	105	1585	19137	TEA014780.1|Novel05909|TEA026282.1|TEA025666.1|TEA008563.1|TEA014506.1|TEA008005.1|TEA027710.1|Novel03621
GO:0034654	nucleobase-containing compound biosynthetic process	biological_process	0.48273	1	8	105	1409	19137	TEA025666.1|TEA026282.1|Novel05909|Novel03621|TEA027710.1|TEA008005.1|TEA014506.1|TEA008563.1
GO:0006164	purine nucleotide biosynthetic process	biological_process	0.48327	1	1	105	125	19137	Novel03621
GO:0009628	response to abiotic stimulus	biological_process	0.48541	1	2	105	306	19137	TEA009732.1|TEA030368.1
GO:0044237	cellular metabolic process	biological_process	0.49199	1	39	105	7116	19137	TEA013401.1|Novel03621|TEA000708.1|TEA009770.1|TEA027830.1|TEA000773.1|TEA022152.1|TEA000885.1|TEA028092.1|TEA016942.1|TEA030368.1|TEA029350.1|Novel01130|TEA025577.1|TEA027710.1|TEA018081.1|TEA029607.1|TEA008005.1|TEA026282.1|TEA010657.1|TEA023489.1|TEA025666.1|TEA025543.1|TEA014600.1|Novel01070|TEA008563.1|TEA014506.1|TEA021214.1|TEA001868.1|TEA030778.1|TEA030617.1|TEA030284.1|TEA020968.1|TEA006…
GO:0009260	ribonucleotide biosynthetic process	biological_process	0.49479	1	1	105	130	19137	Novel03621
GO:0046390	ribose phosphate biosynthetic process	biological_process	0.49479	1	1	105	130	19137	Novel03621
GO:0009156	ribonucleoside monophosphate biosynthetic process	biological_process	0.4996	1	1	105	131	19137	Novel03621
GO:0005975	carbohydrate metabolic process	biological_process	0.49983	1	5	105	879	19137	TEA020968.1|TEA030617.1|TEA033269.1|TEA025577.1|TEA014600.1
GO:0006366	transcription from RNA polymerase II promoter	biological_process	0.50043	1	1	105	131	19137	TEA008563.1
GO:0009145	purine nucleoside triphosphate biosynthetic process	biological_process	0.50573	1	1	105	137	19137	TEA026282.1
GO:0009206	purine ribonucleoside triphosphate biosynthetic process	biological_process	0.50573	1	1	105	137	19137	TEA026282.1
GO:0051186	cofactor metabolic process	biological_process	0.50611	1	2	105	307	19137	TEA014780.1|TEA020968.1
GO:0006790	sulfur compound metabolic process	biological_process	0.51424	1	1	105	128	19137	TEA018081.1
GO:0044707	single-multicellular organism process	biological_process	0.51598	1	3	105	537	19137	TEA009353.1|TEA000885.1|TEA030508.1
GO:0009201	ribonucleoside triphosphate biosynthetic process	biological_process	0.51955	1	1	105	143	19137	TEA026282.1
GO:0001101	response to acid chemical	biological_process	0.52136	1	1	105	141	19137	TEA029607.1
GO:0009124	nucleoside monophosphate biosynthetic process	biological_process	0.5214	1	1	105	139	19137	Novel03621
GO:1901137	carbohydrate derivative biosynthetic process	biological_process	0.5228	1	2	105	332	19137	Novel03621|TEA025577.1
GO:0019318	hexose metabolic process	biological_process	0.52538	1	1	105	136	19137	TEA020968.1
GO:0072522	purine-containing compound biosynthetic process	biological_process	0.53319	1	1	105	143	19137	Novel03621
GO:0009142	nucleoside triphosphate biosynthetic process	biological_process	0.53429	1	1	105	148	19137	TEA026282.1
GO:0006644	phospholipid metabolic process	biological_process	0.54229	1	1	105	151	19137	TEA014600.1
GO:0006351	transcription, DNA-templated	biological_process	0.54268	1	6	105	1096	19137	TEA027710.1|Novel05909|TEA008563.1|TEA014506.1|TEA008005.1|TEA025666.1
GO:1901362	organic cyclic compound biosynthetic process	biological_process	0.54629	1	9	105	1666	19137	TEA026282.1|Novel05909|TEA014780.1|TEA025666.1|TEA008563.1|TEA008005.1|TEA014506.1|TEA027710.1|Novel03621
GO:0006355	regulation of transcription, DNA-templated	biological_process	0.54692	1	4	105	740	19137	Novel05909|TEA008563.1|TEA014506.1|TEA008005.1
GO:0097659	nucleic acid-templated transcription	biological_process	0.55033	1	6	105	1106	19137	TEA008005.1|TEA014506.1|TEA025666.1|Novel05909|TEA008563.1|TEA027710.1
GO:1903506	regulation of nucleic acid-templated transcription	biological_process	0.55505	1	4	105	748	19137	Novel05909|TEA008563.1|TEA008005.1|TEA014506.1
GO:0032774	RNA biosynthetic process	biological_process	0.55584	1	6	105	1113	19137	Novel05909|TEA008563.1|TEA008005.1|TEA014506.1|TEA025666.1|TEA027710.1
GO:2001141	regulation of RNA biosynthetic process	biological_process	0.55611	1	4	105	749	19137	TEA014506.1|TEA008005.1|Novel05909|TEA008563.1
GO:0006631	fatty acid metabolic process	biological_process	0.5612	1	1	105	148	19137	TEA000885.1
GO:0009117	nucleotide metabolic process	biological_process	0.57027	1	2	105	354	19137	TEA020968.1|Novel03621
GO:0051252	regulation of RNA metabolic process	biological_process	0.57033	1	4	105	761	19137	TEA008563.1|Novel05909|TEA008005.1|TEA014506.1
GO:0044767	single-organism developmental process	biological_process	0.57126	1	3	105	580	19137	TEA009353.1|TEA030508.1|TEA000885.1
GO:0032501	multicellular organismal process	biological_process	0.57697	1	3	105	591	19137	TEA009353.1|TEA000885.1|TEA030508.1
GO:0009653	anatomical structure morphogenesis	biological_process	0.57702	1	1	105	174	19137	TEA000885.1
GO:0044281	small molecule metabolic process	biological_process	0.5773	1	9	105	1679	19137	Novel03621|TEA013401.1|TEA020968.1|TEA014600.1|TEA027830.1|TEA026178.1|TEA030617.1|TEA000885.1|TEA026282.1
GO:0090407	organophosphate biosynthetic process	biological_process	0.57829	1	2	105	366	19137	Novel03621|TEA026282.1
GO:0019219	regulation of nucleobase-containing compound metabolic process	biological_process	0.58533	1	4	105	776	19137	TEA008005.1|TEA014506.1|Novel05909|TEA008563.1
GO:0051188	cofactor biosynthetic process	biological_process	0.58546	1	1	105	158	19137	TEA014780.1
GO:0016052	carbohydrate catabolic process	biological_process	0.58603	1	1	105	161	19137	TEA020968.1
GO:0048522	positive regulation of cellular process	biological_process	0.58774	1	1	105	170	19137	TEA008563.1
GO:0031323	regulation of cellular metabolic process	biological_process	0.58905	1	5	105	977	19137	TEA008563.1|Novel05909|TEA022152.1|TEA014506.1|TEA008005.1
GO:0009893	positive regulation of metabolic process	biological_process	0.59206	1	1	105	174	19137	TEA008563.1
GO:0009987	cellular process	biological_process	0.59865	1	49	105	9245	19137	TEA025666.1|TEA025543.1|TEA000644.1|TEA018010.1|TEA023489.1|TEA026282.1|TEA010657.1|TEA004964.1|TEA008005.1|TEA029607.1|TEA018081.1|TEA027710.1|TEA025577.1|Novel01130|TEA029350.1|TEA030368.1|TEA016942.1|TEA028092.1|TEA000885.1|TEA017770.1|TEA022152.1|TEA000773.1|TEA027830.1|TEA000708.1|TEA009770.1|Novel03621|TEA000817.1|TEA013401.1|TEA006256.1|TEA033494.1|TEA008349.1|TEA020841.1|Novel05909|TEA006…
GO:0005996	monosaccharide metabolic process	biological_process	0.60528	1	1	105	169	19137	TEA020968.1
GO:0046034	ATP metabolic process	biological_process	0.6078	1	1	105	172	19137	TEA020968.1
GO:0032502	developmental process	biological_process	0.61447	1	3	105	615	19137	TEA030508.1|TEA000885.1|TEA009353.1
GO:2000112	regulation of cellular macromolecule biosynthetic process	biological_process	0.62358	1	4	105	814	19137	TEA008563.1|Novel05909|TEA008005.1|TEA014506.1
GO:0010556	regulation of macromolecule biosynthetic process	biological_process	0.63185	1	4	105	823	19137	Novel05909|TEA008563.1|TEA014506.1|TEA008005.1
GO:0009165	nucleotide biosynthetic process	biological_process	0.63856	1	1	105	192	19137	Novel03621
GO:0009889	regulation of biosynthetic process	biological_process	0.6394	1	4	105	830	19137	TEA008005.1|TEA014506.1|Novel05909|TEA008563.1
GO:0031326	regulation of cellular biosynthetic process	biological_process	0.6394	1	4	105	830	19137	TEA008005.1|TEA014506.1|TEA008563.1|Novel05909
GO:0006952	defense response	biological_process	0.64393	1	1	105	198	19137	TEA000885.1
GO:0044255	cellular lipid metabolic process	biological_process	0.652	1	2	105	412	19137	TEA000885.1|TEA014600.1
GO:0051171	regulation of nitrogen compound metabolic process	biological_process	0.6585	1	4	105	851	19137	TEA014506.1|TEA008005.1|Novel05909|TEA008563.1
GO:1901700	response to oxygen-containing compound	biological_process	0.66157	1	1	105	203	19137	TEA029607.1
GO:0010468	regulation of gene expression	biological_process	0.67307	1	4	105	871	19137	TEA008563.1|Novel05909|TEA008005.1|TEA014506.1
GO:0006950	response to stress	biological_process	0.68	1	4	105	851	19137	TEA021214.1|Novel01070|TEA004964.1|TEA000885.1
GO:0016311	dephosphorylation	biological_process	0.68688	1	1	105	207	19137	TEA000708.1
GO:0046128	purine ribonucleoside metabolic process	biological_process	0.68809	1	1	105	215	19137	TEA020968.1
GO:0055114	oxidation-reduction process	biological_process	0.68961	1	5	105	1052	19137	TEA033117.1|TEA014780.1|TEA001072.1|TEA025404.1|TEA026178.1
GO:0044699	single-organism process	biological_process	0.69643	1	32	105	6364	19137	Novel01130|TEA000885.1|Novel07241|TEA027830.1|TEA017770.1|TEA009353.1|TEA000817.1|TEA013401.1|Novel03621|TEA033117.1|TEA026282.1|TEA018010.1|TEA000644.1|TEA025404.1|TEA004964.1|TEA026178.1|TEA030508.1|TEA029607.1|TEA018081.1|TEA025577.1|TEA030617.1|Novel01070|TEA014600.1|TEA021214.1|TEA014506.1|TEA001072.1|TEA006724.1|TEA014780.1|TEA006256.1|TEA020968.1|TEA025995.1|TEA021609.1
GO:0042278	purine nucleoside metabolic process	biological_process	0.70225	1	1	105	223	19137	TEA020968.1
GO:0044710	single-organism metabolic process	biological_process	0.70866	1	18	105	3666	19137	TEA001072.1|TEA021214.1|TEA027830.1|TEA014600.1|Novel01070|Novel03621|TEA013401.1|TEA030617.1|Novel07241|TEA000885.1|TEA025577.1|TEA021609.1|TEA020968.1|TEA025404.1|TEA026282.1|TEA014780.1|TEA033117.1|TEA026178.1
GO:0019222	regulation of metabolic process	biological_process	0.71108	1	5	105	1128	19137	TEA022152.1|TEA014506.1|TEA008005.1|TEA008563.1|Novel05909
GO:0048518	positive regulation of biological process	biological_process	0.71186	1	1	105	241	19137	TEA008563.1
GO:0009791	post-embryonic development	biological_process	0.71319	1	1	105	250	19137	TEA000885.1
GO:0006732	coenzyme metabolic process	biological_process	0.71746	1	1	105	227	19137	TEA020968.1
GO:0009119	ribonucleoside metabolic process	biological_process	0.7362	1	1	105	245	19137	TEA020968.1
GO:1901360	organic cyclic compound metabolic process	biological_process	0.73911	1	15	105	3187	19137	TEA025666.1|TEA026282.1|Novel05909|TEA014780.1|TEA026178.1|TEA014506.1|TEA008005.1|TEA021214.1|TEA027830.1|Novel01070|TEA008563.1|Novel03621|TEA027710.1|TEA013401.1|TEA020968.1
GO:0044271	cellular nitrogen compound biosynthetic process	biological_process	0.73975	1	10	105	2139	19137	Novel03621|TEA027710.1|TEA008563.1|TEA008005.1|TEA014506.1|Novel05909|TEA026282.1|TEA014780.1|TEA023489.1|TEA025666.1
GO:0080090	regulation of primary metabolic process	biological_process	0.74522	1	4	105	950	19137	TEA014506.1|TEA008005.1|TEA008563.1|Novel05909
GO:0006139	nucleobase-containing compound metabolic process	biological_process	0.75079	1	13	105	2829	19137	TEA025666.1|TEA026282.1|Novel05909|TEA027710.1|Novel03621|TEA020968.1|TEA013401.1|TEA014506.1|TEA008005.1|TEA021214.1|Novel01070|TEA008563.1|TEA027830.1
GO:0009116	nucleoside metabolic process	biological_process	0.75547	1	1	105	257	19137	TEA020968.1
GO:0046483	heterocycle metabolic process	biological_process	0.75891	1	14	105	3037	19137	TEA025666.1|TEA026282.1|TEA014780.1|Novel05909|TEA027710.1|Novel03621|TEA020968.1|TEA013401.1|TEA014506.1|TEA021214.1|TEA008005.1|TEA008563.1|Novel01070|TEA027830.1
GO:0019538	protein metabolic process	biological_process	0.75997	1	15	105	3201	19137	TEA029350.1|TEA023489.1|TEA003790.1|TEA030368.1|TEA030557.1|TEA033494.1|TEA016091.1|Novel01130|TEA028092.1|TEA029607.1|TEA009646.1|TEA000773.1|TEA016088.1|TEA025577.1|TEA006597.1
GO:0051603	proteolysis involved in cellular protein catabolic process	biological_process	0.76221	1	1	105	261	19137	TEA000773.1
GO:0044257	cellular protein catabolic process	biological_process	0.76493	1	1	105	263	19137	TEA000773.1
GO:1901657	glycosyl compound metabolic process	biological_process	0.76765	1	1	105	266	19137	TEA020968.1
GO:0060255	regulation of macromolecule metabolic process	biological_process	0.76913	1	4	105	990	19137	TEA008005.1|TEA014506.1|Novel05909|TEA008563.1
GO:0071702	organic substance transport	biological_process	0.78028	1	3	105	775	19137	TEA024772.1|TEA025995.1|TEA003690.1
GO:0006259	DNA metabolic process	biological_process	0.78117	1	2	105	561	19137	Novel01070|TEA021214.1
GO:0044238	primary metabolic process	biological_process	0.78271	1	36	105	7316	19137	TEA000885.1|TEA028092.1|Novel07241|TEA030368.1|TEA029350.1|Novel01130|TEA013401.1|TEA001167.1|Novel03621|TEA027830.1|TEA000773.1|TEA009646.1|TEA033269.1|TEA026178.1|TEA026282.1|TEA003790.1|TEA023489.1|TEA030557.1|TEA025666.1|TEA025577.1|TEA027710.1|TEA029607.1|TEA008005.1|TEA030617.1|TEA016088.1|TEA014600.1|TEA008563.1|Novel01070|TEA021214.1|TEA014506.1|Novel05909|TEA016091.1|TEA033494.1|TEA02096…
GO:0051179	localization	biological_process	0.78717	1	11	105	2491	19137	TEA016359.1|TEA030508.1|Novel01130|TEA019443.1|TEA018010.1|TEA003690.1|TEA016513.1|TEA030978.1|TEA024772.1|TEA025995.1|Novel00357
GO:0009059	macromolecule biosynthetic process	biological_process	0.78877	1	9	105	2053	19137	TEA025666.1|TEA023489.1|Novel05909|TEA000885.1|TEA014506.1|TEA008005.1|TEA008563.1|TEA027710.1|TEA025577.1
GO:0006725	cellular aromatic compound metabolic process	biological_process	0.79069	1	14	105	3110	19137	TEA014506.1|TEA021214.1|TEA008005.1|TEA027830.1|TEA008563.1|Novel01070|Novel03621|TEA027710.1|TEA013401.1|TEA020968.1|TEA025666.1|Novel05909|TEA026282.1|TEA014780.1
GO:0030163	protein catabolic process	biological_process	0.79493	1	1	105	286	19137	TEA000773.1
GO:0034641	cellular nitrogen compound metabolic process	biological_process	0.81004	1	16	105	3534	19137	TEA027710.1|TEA020968.1|TEA008005.1|TEA033494.1|TEA025666.1|TEA026282.1|TEA014780.1|Novel05909|TEA023489.1|Novel03621|TEA013401.1|TEA014506.1|TEA021214.1|TEA027830.1|Novel01070|TEA008563.1
GO:0006810	transport	biological_process	0.81177	1	10	105	2351	19137	Novel00357|TEA024772.1|TEA030978.1|TEA025995.1|TEA016513.1|Novel01130|TEA003690.1|TEA018010.1|TEA030508.1|TEA016359.1
GO:0006464	cellular protein modification process	biological_process	0.82175	1	7	105	1745	19137	TEA025577.1|TEA006597.1|TEA028092.1|Novel01130|TEA030368.1|TEA029607.1|TEA029350.1
GO:0036211	protein modification process	biological_process	0.82175	1	7	105	1745	19137	Novel01130|TEA029607.1|TEA029350.1|TEA030368.1|TEA025577.1|TEA006597.1|TEA028092.1
GO:0044265	cellular macromolecule catabolic process	biological_process	0.83037	1	1	105	324	19137	TEA000773.1
GO:0033036	macromolecule localization	biological_process	0.83474	1	2	105	613	19137	TEA024772.1|TEA019443.1
GO:0051234	establishment of localization	biological_process	0.84813	1	10	105	2436	19137	TEA030978.1|TEA025995.1|TEA024772.1|TEA016513.1|Novel00357|TEA016359.1|TEA030508.1|TEA003690.1|TEA018010.1|Novel01130
GO:0035556	intracellular signal transduction	biological_process	0.85292	1	1	105	354	19137	TEA029607.1
GO:0071704	organic substance metabolic process	biological_process	0.85319	1	37	105	7723	19137	TEA030368.1|TEA029350.1|Novel01130|Novel07241|TEA000885.1|TEA028092.1|TEA027830.1|TEA000773.1|TEA009646.1|TEA013401.1|Novel03621|TEA026282.1|TEA003790.1|TEA023489.1|TEA030557.1|TEA025666.1|TEA026178.1|TEA033269.1|TEA029607.1|TEA008005.1|TEA025577.1|TEA027710.1|TEA030617.1|TEA014600.1|Novel01070|TEA008563.1|TEA021214.1|TEA014506.1|TEA030778.1|TEA016088.1|Novel05909|TEA014780.1|TEA016091.1|TEA03349…
GO:0051704	multi-organism process	biological_process	0.85624	1	1	105	390	19137	TEA000885.1
GO:0034645	cellular macromolecule biosynthetic process	biological_process	0.86431	1	8	105	2019	19137	TEA008563.1|TEA008005.1|TEA014506.1|TEA025577.1|TEA027710.1|Novel05909|TEA023489.1|TEA025666.1
GO:0044763	single-organism cellular process	biological_process	0.88043	1	21	105	4824	19137	TEA025577.1|TEA020968.1|TEA029607.1|TEA018081.1|TEA004964.1|TEA018010.1|TEA006256.1|TEA000644.1|TEA006724.1|TEA026282.1|Novel03621|TEA013401.1|TEA000817.1|TEA017770.1|TEA014506.1|TEA021214.1|Novel01070|TEA014600.1|TEA027830.1|TEA030617.1|TEA000885.1
GO:0043412	macromolecule modification	biological_process	0.88167	1	7	105	1895	19137	TEA028092.1|TEA025577.1|TEA006597.1|TEA029607.1|TEA029350.1|TEA030368.1|Novel01130
GO:0006518	peptide metabolic process	biological_process	0.88856	1	2	105	660	19137	TEA023489.1|TEA033494.1
GO:0016310	phosphorylation	biological_process	0.9094	1	3	105	1048	19137	TEA020968.1|TEA025543.1|TEA029607.1
GO:0009057	macromolecule catabolic process	biological_process	0.91118	1	1	105	438	19137	TEA000773.1
GO:0090304	nucleic acid metabolic process	biological_process	0.91342	1	8	105	2218	19137	Novel01070|TEA008563.1|TEA008005.1|TEA014506.1|TEA021214.1|TEA027710.1|Novel05909|TEA025666.1
GO:0043170	macromolecule metabolic process	biological_process	0.9153	1	24	105	5526	19137	TEA027710.1|TEA006597.1|TEA025577.1|TEA008005.1|TEA029607.1|TEA030557.1|TEA025666.1|TEA016091.1|TEA033494.1|TEA003790.1|TEA023489.1|Novel05909|TEA016088.1|TEA014506.1|TEA021214.1|Novel01070|TEA008563.1|TEA000773.1|TEA009646.1|TEA000885.1|TEA028092.1|Novel01130|TEA029350.1|TEA030368.1
GO:0016070	RNA metabolic process	biological_process	0.91557	1	6	105	1747	19137	Novel05909|TEA008563.1|TEA014506.1|TEA008005.1|TEA025666.1|TEA027710.1
GO:1901576	organic substance biosynthetic process	biological_process	0.91581	1	12	105	3049	19137	TEA027710.1|TEA025577.1|Novel03621|TEA014506.1|TEA008005.1|TEA008563.1|TEA000885.1|TEA025666.1|TEA023489.1|TEA026282.1|Novel05909|TEA014780.1
GO:0006811	ion transport	biological_process	0.91775	1	2	105	775	19137	Novel01130|TEA025995.1
GO:0043603	cellular amide metabolic process	biological_process	0.91823	1	2	105	729	19137	TEA033494.1|TEA023489.1
GO:0006807	nitrogen compound metabolic process	biological_process	0.92189	1	16	105	3931	19137	Novel03621|TEA013401.1|TEA021214.1|TEA014506.1|TEA008563.1|Novel01070|TEA027830.1|TEA025666.1|TEA033494.1|TEA023489.1|Novel05909|TEA014780.1|TEA026282.1|TEA027710.1|TEA020968.1|TEA008005.1
GO:0015031	protein transport	biological_process	0.92279	1	1	105	484	19137	TEA024772.1
GO:0045184	establishment of protein localization	biological_process	0.92836	1	1	105	498	19137	TEA024772.1
GO:0008104	protein localization	biological_process	0.93962	1	1	105	529	19137	TEA024772.1
GO:0009058	biosynthetic process	biological_process	0.94164	1	12	105	3178	19137	TEA008563.1|TEA008005.1|TEA014506.1|TEA027710.1|TEA025577.1|Novel03621|TEA023489.1|TEA026282.1|Novel05909|TEA014780.1|TEA025666.1|TEA000885.1
GO:0044249	cellular biosynthetic process	biological_process	0.94173	1	11	105	2972	19137	TEA027710.1|TEA025577.1|Novel03621|TEA014506.1|TEA008005.1|TEA008563.1|TEA025666.1|TEA023489.1|Novel05909|TEA014780.1|TEA026282.1
GO:0019752	carboxylic acid metabolic process	biological_process	0.95361	1	2	105	856	19137	TEA020968.1|TEA000885.1
GO:0043436	oxoacid metabolic process	biological_process	0.95597	1	2	105	868	19137	TEA000885.1|TEA020968.1
GO:0006082	organic acid metabolic process	biological_process	0.95675	1	2	105	872	19137	TEA000885.1|TEA020968.1
GO:1901564	organonitrogen compound metabolic process	biological_process	0.95833	1	5	105	1657	19137	TEA023489.1|TEA014780.1|TEA033494.1|TEA020968.1|Novel03621
GO:1901566	organonitrogen compound biosynthetic process	biological_process	0.9644	1	3	105	1184	19137	Novel03621|TEA023489.1|TEA014780.1
GO:0044267	cellular protein metabolic process	biological_process	0.96692	1	9	105	2727	19137	TEA000773.1|TEA029607.1|TEA006597.1|TEA025577.1|Novel01130|TEA023489.1|TEA029350.1|TEA030368.1|TEA028092.1
GO:0006412	translation	biological_process	0.96878	1	1	105	604	19137	TEA023489.1
GO:0043043	peptide biosynthetic process	biological_process	0.97073	1	1	105	615	19137	TEA023489.1
GO:0043604	amide biosynthetic process	biological_process	0.97571	1	1	105	648	19137	TEA023489.1
GO:0006468	protein phosphorylation	biological_process	0.97634	1	1	105	730	19137	TEA029607.1
GO:0016043	cellular component organization	biological_process	0.97848	1	3	105	1345	19137	TEA008349.1|TEA020841.1|TEA002962.1
GO:0010467	gene expression	biological_process	0.97957	1	7	105	2356	19137	TEA027710.1|TEA023489.1|TEA008563.1|Novel05909|TEA025666.1|TEA014506.1|TEA008005.1
GO:0044260	cellular macromolecule metabolic process	biological_process	0.98372	1	17	105	4769	19137	TEA029607.1|TEA008005.1|TEA006597.1|TEA025577.1|TEA027710.1|Novel05909|TEA023489.1|TEA025666.1|Novel01070|TEA000773.1|TEA008563.1|TEA014506.1|TEA021214.1|TEA030368.1|TEA029350.1|Novel01130|TEA028092.1
GO:0055085	transmembrane transport	biological_process	0.98413	1	1	105	786	19137	TEA018010.1
GO:0044711	single-organism biosynthetic process	biological_process	0.98633	1	2	105	1138	19137	Novel03621|TEA026282.1
GO:0071840	cellular component organization or biogenesis	biological_process	0.98823	1	3	105	1477	19137	TEA002962.1|TEA008349.1|TEA020841.1
GO:0044765	single-organism transport	biological_process	0.9908	1	3	105	1581	19137	TEA018010.1|Novel01130|TEA025995.1
GO:1902578	single-organism localization	biological_process	0.99189	1	3	105	1609	19137	TEA018010.1|Novel01130|TEA025995.1
GO:0030312	external encapsulating structure	cellular_component	0.00014413	0.10556	7	105	208	19137	TEA002962.1|TEA000817.1|TEA017770.1|TEA000644.1|TEA006256.1|TEA008349.1|TEA020841.1
GO:0005576	extracellular region	cellular_component	0.00019681	0.11441	9	105	376	19137	TEA000817.1|TEA017770.1|TEA011002.1|TEA002962.1|TEA029278.1|TEA000644.1|TEA006256.1|TEA020841.1|TEA008349.1
GO:0009521	photosystem	cellular_component	0.0014285	0.52447	4	105	85	19137	TEA022152.1|TEA030368.1|TEA006597.1|TEA028092.1
GO:0071944	cell periphery	cellular_component	0.0068126	1	10	105	775	19137	TEA029607.1|TEA017770.1|TEA000817.1|TEA020841.1|TEA008349.1|TEA006256.1|TEA000644.1|TEA033494.1|TEA002962.1|TEA030508.1
GO:0009522	photosystem I	cellular_component	0.0089022	1	2	105	24	19137	TEA006597.1|TEA030368.1
GO:0034357	photosynthetic membrane	cellular_component	0.011462	1	4	105	155	19137	TEA006597.1|TEA028092.1|TEA022152.1|TEA030368.1
GO:0044436	thylakoid part	cellular_component	0.015168	1	4	105	168	19137	TEA028092.1|TEA006597.1|TEA030368.1|TEA022152.1
GO:0005618	cell wall	cellular_component	0.02439	1	3	105	121	19137	TEA020841.1|TEA008349.1|TEA002962.1
GO:0019031	viral envelope	cellular_component	0.027841	1	2	105	51	19137	Novel05140|Novel03404
GO:0036338	viral membrane	cellular_component	0.027841	1	2	105	51	19137	Novel05140|Novel03404
GO:0009534	chloroplast thylakoid	cellular_component	0.030267	1	3	105	117	19137	TEA030368.1|TEA006597.1|TEA028092.1
GO:0031976	plastid thylakoid	cellular_component	0.032431	1	3	105	120	19137	TEA028092.1|TEA006597.1|TEA030368.1
GO:0009579	thylakoid	cellular_component	0.037658	1	4	105	220	19137	TEA030368.1|TEA022152.1|TEA028092.1|TEA006597.1
GO:0009536	plastid	cellular_component	0.04273	1	9	105	827	19137	TEA001868.1|TEA014600.1|TEA006597.1|TEA009770.1|TEA030284.1|TEA030368.1|TEA014780.1|TEA016942.1|TEA028092.1
GO:0009535	chloroplast thylakoid membrane	cellular_component	0.047878	1	2	105	62	19137	TEA030368.1|TEA006597.1
GO:0055035	plastid thylakoid membrane	cellular_component	0.049389	1	2	105	63	19137	TEA006597.1|TEA030368.1
GO:0010287	plastoglobule	cellular_component	0.074063	1	1	105	13	19137	TEA030368.1
GO:0042651	thylakoid membrane	cellular_component	0.082332	1	2	105	83	19137	TEA006597.1|TEA030368.1
GO:0031984	organelle subcompartment	cellular_component	0.12079	1	3	105	223	19137	TEA030368.1|TEA028092.1|TEA006597.1
GO:0044423	virion part	cellular_component	0.15428	1	2	105	134	19137	Novel05140|Novel03404
GO:0019012	virion	cellular_component	0.16855	1	2	105	143	19137	Novel05140|Novel03404
GO:0016020	membrane	cellular_component	0.17479	1	31	105	4952	19137	TEA033494.1|TEA024579.1|TEA030557.1|TEA025543.1|TEA018010.1|TEA020841.1|TEA008349.1|TEA023489.1|TEA033117.1|TEA030508.1|TEA026178.1|TEA002962.1|TEA016359.1|Novel06817|TEA006146.1|TEA029607.1|TEA006597.1|TEA025577.1|TEA025995.1|Novel01130|TEA003690.1|TEA030368.1|Novel05140|Novel07241|TEA028092.1|TEA022843.1|TEA001072.1|TEA022152.1|TEA000773.1|TEA016513.1|TEA030978.1
GO:0005575	cellular_component	cellular_component	0.18548	1	59	105	9904	19137	TEA009770.1|TEA016513.1|TEA013401.1|TEA000817.1|TEA022152.1|TEA017770.1|TEA022843.1|TEA000773.1|TEA011002.1|TEA016942.1|TEA000885.1|Novel07241|TEA028092.1|TEA003690.1|TEA029278.1|Novel01130|TEA030368.1|TEA025577.1|TEA014398.1|Novel06817|TEA008005.1|TEA029607.1|TEA026178.1|TEA030508.1|TEA004964.1|TEA030557.1|TEA024579.1|TEA000644.1|TEA025543.1|TEA018010.1|TEA033117.1|TEA023489.1|TEA026282.1|TEA030…
GO:0009523	photosystem II	cellular_component	0.24233	1	1	105	49	19137	TEA022152.1
GO:0098796	membrane protein complex	cellular_component	0.25675	1	4	105	478	19137	TEA028092.1|TEA006597.1|TEA030368.1|TEA022152.1
GO:0044434	chloroplast part	cellular_component	0.26216	1	3	105	322	19137	TEA006597.1|TEA028092.1|TEA030368.1
GO:0031224	intrinsic component of membrane	cellular_component	0.26894	1	20	105	3227	19137	TEA030508.1|TEA026178.1|TEA016359.1|TEA030557.1|TEA018010.1|TEA024579.1|TEA033117.1|TEA023489.1|TEA025577.1|TEA006597.1|TEA025995.1|TEA006146.1|Novel07241|TEA028092.1|TEA003690.1|TEA030368.1|TEA030978.1|TEA022843.1|TEA001072.1|TEA000773.1
GO:0044464	cell part	cellular_component	0.27423	1	40	105	6667	19137	TEA000922.1|TEA030778.1|Novel00357|TEA014506.1|TEA001868.1|TEA008563.1|TEA014600.1|TEA006597.1|TEA024772.1|TEA030284.1|TEA027164.1|TEA016502.1|TEA016359.1|TEA002962.1|TEA006256.1|TEA033494.1|TEA020841.1|TEA008349.1|TEA006724.1|TEA014780.1|TEA009770.1|TEA013401.1|TEA000817.1|TEA022152.1|TEA017770.1|TEA000773.1|TEA016942.1|Novel07241|TEA028092.1|TEA000885.1|TEA030368.1|TEA025577.1|TEA014398.1|TEA00…
GO:0005623	cell	cellular_component	0.28184	1	40	105	6686	19137	TEA016942.1|TEA000885.1|TEA028092.1|Novel07241|TEA030368.1|TEA009770.1|TEA013401.1|TEA000817.1|TEA022152.1|TEA017770.1|TEA000773.1|TEA030508.1|TEA004964.1|TEA000644.1|TEA023489.1|TEA026282.1|TEA025577.1|TEA014398.1|TEA008005.1|TEA029607.1|TEA030778.1|TEA000922.1|Novel00357|TEA014506.1|TEA001868.1|TEA008563.1|TEA014600.1|TEA027164.1|TEA016502.1|TEA016359.1|TEA002962.1|TEA006256.1|TEA033494.1|TEA02…
GO:0044435	plastid part	cellular_component	0.32459	1	3	105	361	19137	TEA006597.1|TEA028092.1|TEA030368.1
GO:0044425	membrane part	cellular_component	0.38623	1	21	105	3639	19137	TEA028092.1|Novel07241|TEA030368.1|TEA003690.1|TEA030978.1|TEA000773.1|TEA022152.1|TEA022843.1|TEA001072.1|TEA016359.1|TEA026178.1|TEA030508.1|TEA033117.1|TEA023489.1|TEA018010.1|TEA030557.1|TEA024579.1|TEA025995.1|TEA006597.1|TEA025577.1|TEA006146.1
GO:0000139	Golgi membrane	cellular_component	0.43963	1	1	105	111	19137	TEA025577.1
GO:0009941	chloroplast envelope	cellular_component	0.47794	1	1	105	119	19137	TEA030368.1
GO:0009506	plasmodesma	cellular_component	0.48689	1	1	105	136	19137	TEA000885.1
GO:0055044	symplast	cellular_component	0.48689	1	1	105	136	19137	TEA000885.1
GO:0005911	cell-cell junction	cellular_component	0.48986	1	1	105	137	19137	TEA000885.1
GO:0030054	cell junction	cellular_component	0.49163	1	1	105	138	19137	TEA000885.1
GO:0043227	membrane-bounded organelle	cellular_component	0.49716	1	21	105	3748	19137	TEA000773.1|TEA008563.1|TEA014600.1|TEA014506.1|TEA001868.1|TEA009770.1|TEA030368.1|TEA028092.1|TEA000885.1|TEA016942.1|TEA029607.1|TEA008005.1|TEA024772.1|TEA014398.1|TEA030284.1|TEA006597.1|TEA025577.1|TEA006724.1|TEA014780.1|TEA016359.1|TEA004964.1
GO:0016021	integral component of membrane	cellular_component	0.50559	1	15	105	2767	19137	TEA018010.1|TEA030557.1|TEA033117.1|TEA023489.1|TEA030368.1|TEA026178.1|TEA030508.1|Novel07241|TEA001072.1|TEA022843.1|TEA000773.1|TEA006146.1|TEA006597.1|TEA025577.1|TEA025995.1
GO:0005783	endoplasmic reticulum	cellular_component	0.51327	1	2	105	317	19137	TEA004964.1|TEA000885.1
GO:0005886	plasma membrane	cellular_component	0.54004	1	3	105	560	19137	TEA029607.1|TEA033494.1|TEA030508.1
GO:0009526	plastid envelope	cellular_component	0.54166	1	1	105	141	19137	TEA030368.1
GO:0009570	chloroplast stroma	cellular_component	0.54179	1	1	105	144	19137	TEA030368.1
GO:0043231	intracellular membrane-bounded organelle	cellular_component	0.57181	1	20	105	3708	19137	TEA014780.1|TEA006724.1|TEA004964.1|TEA008005.1|TEA029607.1|TEA006597.1|TEA025577.1|TEA030284.1|TEA014398.1|TEA024772.1|TEA030368.1|TEA016942.1|TEA028092.1|TEA000885.1|TEA001868.1|TEA014506.1|TEA014600.1|TEA000773.1|TEA008563.1|TEA009770.1
GO:0019866	organelle inner membrane	cellular_component	0.60696	1	1	105	161	19137	TEA016359.1
GO:0009532	plastid stroma	cellular_component	0.62329	1	1	105	177	19137	TEA030368.1
GO:0009507	chloroplast	cellular_component	0.62986	1	3	105	585	19137	TEA030368.1|TEA028092.1|TEA006597.1
GO:0044431	Golgi apparatus part	cellular_component	0.65282	1	1	105	207	19137	TEA025577.1
GO:0005773	vacuole	cellular_component	0.65359	1	1	105	199	19137	TEA000773.1
GO:0031967	organelle envelope	cellular_component	0.66687	1	2	105	409	19137	TEA016359.1|TEA030368.1
GO:0031975	envelope	cellular_component	0.67996	1	2	105	421	19137	TEA016359.1|TEA030368.1
GO:0005737	cytoplasm	cellular_component	0.68192	1	17	105	3350	19137	TEA004964.1|TEA014780.1|TEA023489.1|TEA033494.1|TEA030284.1|TEA006597.1|TEA025577.1|TEA029607.1|TEA028092.1|Novel07241|TEA000885.1|TEA016942.1|TEA030368.1|TEA009770.1|TEA014600.1|TEA000773.1|TEA001868.1
GO:0043229	intracellular organelle	cellular_component	0.68414	1	22	105	4290	19137	TEA016942.1|TEA000885.1|TEA028092.1|TEA030368.1|TEA009770.1|TEA014506.1|TEA001868.1|TEA014600.1|TEA000773.1|TEA008563.1|TEA004964.1|TEA016359.1|TEA014780.1|TEA006724.1|TEA023489.1|TEA025577.1|TEA006597.1|TEA030284.1|TEA014398.1|TEA024772.1|TEA008005.1|TEA029607.1
GO:0043226	organelle	cellular_component	0.6919	1	22	105	4308	19137	TEA030368.1|TEA028092.1|TEA000885.1|TEA016942.1|TEA014600.1|TEA008563.1|TEA000773.1|TEA014506.1|TEA001868.1|TEA009770.1|TEA006724.1|TEA014780.1|TEA023489.1|TEA004964.1|TEA016359.1|TEA029607.1|TEA008005.1|TEA030284.1|TEA014398.1|TEA024772.1|TEA025577.1|TEA006597.1
GO:0044444	cytoplasmic part	cellular_component	0.69994	1	14	105	2809	19137	TEA030284.1|TEA025577.1|TEA006597.1|TEA009770.1|TEA014600.1|TEA000773.1|TEA001868.1|TEA000885.1|TEA028092.1|TEA004964.1|TEA016942.1|TEA014780.1|TEA030368.1|TEA023489.1
GO:0012505	endomembrane system	cellular_component	0.7356	1	3	105	717	19137	TEA000885.1|TEA004964.1|TEA025577.1
GO:0044424	intracellular part	cellular_component	0.75111	1	28	105	5558	19137	TEA030368.1|Novel07241|TEA028092.1|TEA000885.1|TEA016942.1|TEA000773.1|TEA008563.1|TEA014600.1|TEA022152.1|TEA030778.1|TEA014506.1|TEA001868.1|TEA009770.1|TEA023489.1|TEA026282.1|TEA006724.1|TEA014780.1|TEA033494.1|TEA016502.1|TEA016359.1|TEA004964.1|TEA029607.1|TEA008005.1|TEA014398.1|TEA024772.1|TEA030284.1|TEA025577.1|TEA006597.1
GO:0005622	intracellular	cellular_component	0.76612	1	29	105	5790	19137	TEA004964.1|TEA016359.1|TEA016502.1|TEA033494.1|TEA006724.1|TEA026282.1|TEA014780.1|TEA023489.1|TEA025577.1|TEA006597.1|TEA030284.1|TEA024772.1|TEA014398.1|TEA008005.1|TEA029607.1|TEA016942.1|TEA028092.1|Novel07241|TEA000885.1|TEA030368.1|TEA009770.1|TEA001868.1|TEA014506.1|TEA022152.1|TEA030778.1|Novel00357|TEA014600.1|TEA008563.1|TEA000773.1
GO:0005794	Golgi apparatus	cellular_component	0.79363	1	1	105	299	19137	TEA025577.1
GO:0043234	protein complex	cellular_component	0.79478	1	6	105	1429	19137	TEA030368.1|TEA030778.1|TEA022152.1|TEA016502.1|TEA028092.1|TEA006597.1
GO:0005840	ribosome	cellular_component	0.84001	1	1	105	310	19137	TEA023489.1
GO:0005634	nucleus	cellular_component	0.88225	1	5	105	1424	19137	TEA004964.1|TEA008005.1|TEA014506.1|TEA029607.1|TEA008563.1
GO:0031090	organelle membrane	cellular_component	0.8961	1	2	105	693	19137	TEA025577.1|TEA016359.1
GO:0098588	bounding membrane of organelle	cellular_component	0.926	1	1	105	482	19137	TEA025577.1
GO:0032991	macromolecular complex	cellular_component	0.94668	1	7	105	2051	19137	TEA006597.1|TEA016502.1|TEA028092.1|TEA022152.1|TEA030778.1|TEA023489.1|TEA030368.1
GO:0030529	ribonucleoprotein complex	cellular_component	0.97585	1	1	105	629	19137	TEA023489.1
GO:0044446	intracellular organelle part	cellular_component	0.98452	1	5	105	1943	19137	TEA006597.1|TEA025577.1|TEA016359.1|TEA028092.1|TEA030368.1
GO:0044422	organelle part	cellular_component	0.98622	1	5	105	1970	19137	TEA030368.1|TEA016359.1|TEA028092.1|TEA025577.1|TEA006597.1
GO:0043232	intracellular non-membrane-bounded organelle	cellular_component	0.99377	1	1	105	891	19137	TEA023489.1
GO:0043228	non-membrane-bounded organelle	cellular_component	0.99391	1	1	105	896	19137	TEA023489.1
GO:0046906	tetrapyrrole binding	molecular_function	0.00016043	0.10556	6	105	146	19137	TEA026178.1|TEA006597.1|TEA028092.1|TEA001072.1|TEA033117.1|TEA030368.1
GO:0008889	glycerophosphodiester phosphodiesterase activity	molecular_function	0.00029811	0.15997	2	105	5	19137	TEA014600.1|TEA030617.1
GO:0016168	chlorophyll binding	molecular_function	0.00084393	0.39668	2	105	8	19137	TEA030368.1|TEA006597.1
GO:0008238	exopeptidase activity	molecular_function	0.00091469	0.39668	5	105	135	19137	TEA030557.1|TEA033494.1|TEA009646.1|TEA003790.1|TEA000773.1
GO:0004180	carboxypeptidase activity	molecular_function	0.00096558	0.39668	4	105	78	19137	TEA030557.1|TEA000773.1|TEA003790.1|TEA009646.1
GO:0016627	oxidoreductase activity, acting on the CH-CH group of donors	molecular_function	0.001691	0.58982	6	105	237	19137	TEA021609.1|Novel07241|TEA020936.1|TEA026178.1|TEA014780.1|TEA003690.1
GO:0004185	serine-type carboxypeptidase activity	molecular_function	0.0035005	0.87213	3	105	55	19137	TEA030557.1|TEA009646.1|TEA000773.1
GO:0016634	oxidoreductase activity, acting on the CH-CH group of donors, oxygen as acceptor	molecular_function	0.0055832	1	2	105	21	19137	TEA026178.1|TEA020936.1
GO:0070008	serine-type exopeptidase activity	molecular_function	0.0056739	1	3	105	67	19137	TEA030557.1|TEA009646.1|TEA000773.1
GO:0050616	secologanin synthase activity	molecular_function	0.0057129	1	1	105	1	19137	TEA026178.1
GO:0005506	iron ion binding	molecular_function	0.008364	1	7	105	402	19137	TEA001072.1|TEA016973.1|TEA012257.1|TEA033117.1|TEA028101.1|TEA026178.1|TEA020936.1
GO:0060089	molecular transducer activity	molecular_function	0.010377	1	6	105	359	19137	TEA000644.1|TEA017770.1|TEA009732.1|TEA006256.1|TEA004964.1|TEA000817.1
GO:0008395	steroid hydroxylase activity	molecular_function	0.010485	1	1	105	2	19137	TEA026178.1
GO:0008146	sulfotransferase activity	molecular_function	0.011332	1	2	105	27	19137	TEA018483.1|TEA006787.1
GO:0045551	cinnamyl-alcohol dehydrogenase activity	molecular_function	0.012221	1	1	105	2	19137	TEA025404.1
GO:0052747	sinapyl alcohol dehydrogenase activity	molecular_function	0.012221	1	1	105	2	19137	TEA025404.1
GO:0031957	very long-chain fatty acid-CoA ligase activity	molecular_function	0.014536	1	1	105	3	19137	TEA000885.1
GO:0008488	gamma-glutamyl carboxylase activity	molecular_function	0.015608	1	1	105	3	19137	Novel01130
GO:0016630	protochlorophyllide reductase activity	molecular_function	0.017005	1	1	105	3	19137	TEA014780.1
GO:0031409	pigment binding	molecular_function	0.017389	1	1	105	3	19137	TEA030368.1
GO:0008725	DNA-3-methyladenine glycosylase activity	molecular_function	0.017509	1	1	105	3	19137	TEA021214.1
GO:0043733	DNA-3-methylbase glycosylase activity	molecular_function	0.017509	1	1	105	3	19137	TEA021214.1
GO:0046914	transition metal ion binding	molecular_function	0.018151	1	16	105	1676	19137	TEA029278.1|TEA000817.1|TEA001072.1|TEA017770.1|TEA011002.1|TEA026178.1|TEA028101.1|TEA020936.1|TEA025404.1|TEA033494.1|TEA000644.1|TEA006256.1|TEA033117.1|TEA006711.1|TEA016973.1|TEA012257.1
GO:0004467	long-chain fatty acid-CoA ligase activity	molecular_function	0.019042	1	1	105	4	19137	TEA000885.1
GO:0043169	cation binding	molecular_function	0.019451	1	24	105	2866	19137	TEA029278.1|TEA030368.1|TEA028092.1|TEA001072.1|TEA022152.1|TEA017770.1|TEA011002.1|TEA014600.1|Novel03621|TEA000817.1|TEA033494.1|TEA025404.1|TEA006256.1|TEA000644.1|TEA010657.1|TEA026282.1|TEA033117.1|TEA026178.1|TEA028101.1|TEA020936.1|TEA016973.1|TEA012257.1|TEA006597.1|TEA006711.1
GO:0003905	alkylbase DNA N-glycosylase activity	molecular_function	0.019748	1	1	105	4	19137	TEA021214.1
GO:0015114	phosphate ion transmembrane transporter activity	molecular_function	0.021359	1	1	105	4	19137	TEA027830.1
GO:0015645	fatty acid ligase activity	molecular_function	0.024124	1	1	105	5	19137	TEA000885.1
GO:0008081	phosphoric diester hydrolase activity	molecular_function	0.025149	1	2	105	48	19137	TEA014600.1|TEA030617.1
GO:0016782	transferase activity, transferring sulfur-containing groups	molecular_function	0.026101	1	2	105	42	19137	TEA018483.1|TEA006787.1
GO:0004871	signal transducer activity	molecular_function	0.026866	1	5	105	330	19137	TEA000644.1|TEA017770.1|TEA006256.1|TEA004964.1|TEA000817.1
GO:0016635	oxidoreductase activity, acting on the CH-CH group of donors, quinone or related compound as acceptor	molecular_function	0.02917	1	1	105	5	19137	TEA021609.1
GO:0020037	heme binding	molecular_function	0.033258	1	3	105	127	19137	TEA033117.1|TEA001072.1|TEA026178.1
GO:0004557	alpha-galactosidase activity	molecular_function	0.038138	1	1	105	7	19137	TEA033269.1
GO:0052692	raffinose alpha-galactosidase activity	molecular_function	0.038138	1	1	105	7	19137	TEA033269.1
GO:0070006	metalloaminopeptidase activity	molecular_function	0.038505	1	1	105	8	19137	TEA033494.1
GO:0070011	peptidase activity, acting on L-amino acid peptides	molecular_function	0.039261	1	7	105	592	19137	TEA016091.1|TEA033494.1|TEA030557.1|TEA003790.1|TEA000773.1|TEA009646.1|TEA016088.1
GO:0005315	inorganic phosphate transmembrane transporter activity	molecular_function	0.042516	1	1	105	8	19137	Novel01130
GO:0001046	core promoter sequence-specific DNA binding	molecular_function	0.046447	1	1	105	8	19137	TEA008563.1
GO:0001047	core promoter binding	molecular_function	0.046447	1	1	105	8	19137	TEA008563.1
GO:0016616	oxidoreductase activity, acting on the CH-OH group of donors, NAD or NADP as acceptor	molecular_function	0.047986	1	4	105	243	19137	TEA025404.1|TEA030778.1|TEA006711.1|TEA016502.1
GO:0004619	phosphoglycerate mutase activity	molecular_function	0.051737	1	1	105	10	19137	TEA020968.1
GO:0019104	DNA N-glycosylase activity	molecular_function	0.053424	1	1	105	10	19137	TEA021214.1
GO:0004558	alpha-1,4-glucosidase activity	molecular_function	0.053608	1	1	105	12	19137	TEA016597.1
GO:0009931	calcium-dependent protein serine/threonine kinase activity	molecular_function	0.063272	1	1	105	12	19137	TEA029607.1
GO:0010857	calcium-dependent protein kinase activity	molecular_function	0.063272	1	1	105	12	19137	TEA029607.1
GO:0008233	peptidase activity	molecular_function	0.064842	1	7	105	664	19137	TEA009646.1|TEA003790.1|TEA000773.1|TEA016091.1|TEA033494.1|TEA030557.1|TEA016088.1
GO:0008236	serine-type peptidase activity	molecular_function	0.065371	1	3	105	177	19137	TEA009646.1|TEA000773.1|TEA030557.1
GO:0017171	serine hydrolase activity	molecular_function	0.065371	1	3	105	177	19137	TEA030557.1|TEA009646.1|TEA000773.1
GO:0046872	metal ion binding	molecular_function	0.065685	1	21	105	2750	19137	TEA020936.1|TEA028101.1|TEA026178.1|TEA033117.1|TEA025404.1|TEA033494.1|TEA000644.1|TEA006256.1|TEA006597.1|TEA006711.1|TEA012257.1|TEA016973.1|TEA030368.1|TEA029278.1|TEA000817.1|Novel03621|TEA011002.1|TEA014600.1|TEA001072.1|TEA017770.1|TEA022152.1
GO:0008235	metalloexopeptidase activity	molecular_function	0.066563	1	1	105	13	19137	TEA033494.1
GO:0004497	monooxygenase activity	molecular_function	0.071082	1	3	105	173	19137	TEA026178.1|TEA033117.1|TEA001072.1
GO:0090599	alpha-glucosidase activity	molecular_function	0.076899	1	1	105	16	19137	TEA016597.1
GO:0000976	transcription regulatory region sequence-specific DNA binding	molecular_function	0.081824	1	1	105	14	19137	TEA008563.1
GO:0016614	oxidoreductase activity, acting on CH-OH group of donors	molecular_function	0.084323	1	4	105	295	19137	TEA025404.1|TEA030778.1|TEA006711.1|TEA016502.1
GO:0001228	transcriptional activator activity, RNA polymerase II transcription regulatory region sequence-specific binding	molecular_function	0.089368	1	1	105	17	19137	TEA008563.1
GO:0016491	oxidoreductase activity	molecular_function	0.099799	1	15	105	1894	19137	TEA018081.1|TEA001072.1|TEA030778.1|TEA016973.1|TEA021609.1|TEA006711.1|TEA014780.1|TEA033117.1|TEA025404.1|TEA003690.1|Novel07241|TEA016502.1|TEA020936.1|TEA026178.1|TEA028101.1
GO:1901677	phosphate transmembrane transporter activity	molecular_function	0.11051	1	1	105	21	19137	Novel01130
GO:0000981	RNA polymerase II transcription factor activity, sequence-specific DNA binding	molecular_function	0.11074	1	1	105	22	19137	TEA008563.1
GO:0046983	protein dimerization activity	molecular_function	0.1142	1	3	105	216	19137	TEA008005.1|TEA008563.1|Novel05909
GO:0003684	damaged DNA binding	molecular_function	0.12664	1	1	105	24	19137	Novel01070
GO:0003993	acid phosphatase activity	molecular_function	0.12749	1	1	105	24	19137	TEA000708.1
GO:0004177	aminopeptidase activity	molecular_function	0.12834	1	1	105	26	19137	TEA033494.1
GO:0003700	transcription factor activity, sequence-specific DNA binding	molecular_function	0.13213	1	3	105	236	19137	TEA008005.1|TEA008563.1|Novel05909
GO:0042277	peptide binding	molecular_function	0.13557	1	1	105	29	19137	TEA033494.1
GO:0000287	magnesium ion binding	molecular_function	0.13629	1	2	105	118	19137	Novel03621|TEA014600.1
GO:0004683	calmodulin-dependent protein kinase activity	molecular_function	0.14302	1	1	105	30	19137	TEA029607.1
GO:0016787	hydrolase activity	molecular_function	0.14536	1	23	105	3459	19137	TEA027217.1|TEA033269.1|TEA030508.1|TEA003790.1|TEA030557.1|TEA016091.1|TEA033494.1|TEA011570.1|TEA016597.1|TEA021003.1|TEA030617.1|TEA018148.1|TEA013848.1|Novel01130|TEA013401.1|TEA016088.1|TEA000708.1|TEA001167.1|TEA000773.1|TEA009646.1|TEA027830.1|TEA014600.1|TEA021214.1
GO:0016868	intramolecular transferase activity, phosphotransferases	molecular_function	0.14591	1	1	105	29	19137	TEA020968.1
GO:0044212	transcription regulatory region DNA binding	molecular_function	0.14733	1	1	105	28	19137	TEA008563.1
GO:0042578	phosphoric ester hydrolase activity	molecular_function	0.14786	1	4	105	367	19137	TEA014600.1|TEA000708.1|TEA030617.1|TEA027217.1
GO:0015925	galactosidase activity	molecular_function	0.1498	1	1	105	33	19137	TEA033269.1
GO:0000975	regulatory region DNA binding	molecular_function	0.15262	1	1	105	31	19137	TEA008563.1
GO:0001067	regulatory region nucleic acid binding	molecular_function	0.15262	1	1	105	31	19137	TEA008563.1
GO:0016799	hydrolase activity, hydrolyzing N-glycosyl compounds	molecular_function	0.16442	1	1	105	31	19137	TEA021214.1
GO:0016705	oxidoreductase activity, acting on paired donors, with incorporation or reduction of molecular oxygen	molecular_function	0.16488	1	3	105	246	19137	TEA026178.1|TEA033117.1|TEA001072.1
GO:0033218	amide binding	molecular_function	0.1671	1	1	105	35	19137	TEA033494.1
GO:0015103	inorganic anion transmembrane transporter activity	molecular_function	0.1794	1	1	105	41	19137	TEA027830.1
GO:0016671	oxidoreductase activity, acting on a sulfur group of donors, disulfide as acceptor	molecular_function	0.18704	1	1	105	34	19137	TEA018081.1
GO:0008378	galactosyltransferase activity	molecular_function	0.19082	1	1	105	40	19137	TEA025577.1
GO:0016877	ligase activity, forming carbon-sulfur bonds	molecular_function	0.19518	1	1	105	41	19137	TEA000885.1
GO:0015291	secondary active transmembrane transporter activity	molecular_function	0.20571	1	2	105	158	19137	Novel01130|TEA003690.1
GO:0005516	calmodulin binding	molecular_function	0.20733	1	1	105	46	19137	TEA029607.1
GO:0016776	phosphotransferase activity, phosphate group as acceptor	molecular_function	0.21527	1	1	105	39	19137	TEA026282.1
GO:0001071	nucleic acid binding transcription factor activity	molecular_function	0.24578	1	3	105	314	19137	TEA008005.1|TEA008563.1|Novel05909
GO:0016628	oxidoreductase activity, acting on the CH-CH group of donors, NAD or NADP as acceptor	molecular_function	0.24649	1	2	105	181	19137	TEA014780.1|TEA003690.1
GO:0008483	transaminase activity	molecular_function	0.26236	1	1	105	54	19137	TEA008349.1
GO:0015926	glucosidase activity	molecular_function	0.27748	1	1	105	61	19137	TEA016597.1
GO:0016788	hydrolase activity, acting on ester bonds	molecular_function	0.2829	1	6	105	810	19137	TEA014600.1|TEA018148.1|TEA027217.1|TEA000708.1|TEA030617.1|TEA001167.1
GO:0016769	transferase activity, transferring nitrogenous groups	molecular_function	0.30094	1	1	105	63	19137	TEA008349.1
GO:0016866	intramolecular transferase activity	molecular_function	0.31048	1	1	105	68	19137	TEA020968.1
GO:0008237	metallopeptidase activity	molecular_function	0.34483	1	1	105	86	19137	TEA033494.1
GO:0043167	ion binding	molecular_function	0.41728	1	28	105	5017	19137	TEA006711.1|TEA006597.1|TEA016973.1|TEA012257.1|TEA029607.1|TEA030508.1|TEA026178.1|TEA028101.1|TEA020936.1|TEA025404.1|TEA033494.1|TEA000644.1|TEA006256.1|TEA026282.1|TEA010657.1|TEA033117.1|Novel03621|TEA000817.1|TEA001072.1|TEA022152.1|TEA017770.1|TEA027830.1|TEA014600.1|TEA011002.1|TEA028092.1|TEA029278.1|TEA013848.1|TEA030368.1
GO:0051536	iron-sulfur cluster binding	molecular_function	0.42489	1	1	105	99	19137	TEA010657.1
GO:0016831	carboxy-lyase activity	molecular_function	0.4316	1	1	105	101	19137	Novel01130
GO:0008509	anion transmembrane transporter activity	molecular_function	0.43889	1	1	105	110	19137	TEA027830.1
GO:0051540	metal cluster binding	molecular_function	0.46651	1	1	105	112	19137	TEA010657.1
GO:0016667	oxidoreductase activity, acting on a sulfur group of donors	molecular_function	0.49738	1	1	105	115	19137	TEA018081.1
GO:0016757	transferase activity, transferring glycosyl groups	molecular_function	0.50253	1	4	105	679	19137	Novel06817|TEA025577.1|TEA024391.1|TEA001054.1
GO:0016798	hydrolase activity, acting on glycosyl bonds	molecular_function	0.5079	1	3	105	494	19137	TEA033269.1|TEA021214.1|TEA016597.1
GO:0030246	carbohydrate binding	molecular_function	0.51304	1	1	105	137	19137	TEA025577.1
GO:0003824	catalytic activity	molecular_function	0.53338	1	57	105	10482	19137	TEA000885.1|Novel07241|TEA029350.1|TEA003690.1|TEA013848.1|Novel01130|TEA013401.1|TEA000708.1|TEA001167.1|Novel03621|TEA009646.1|TEA000773.1|TEA027830.1|TEA009353.1|TEA028101.1|TEA033269.1|TEA026178.1|TEA030508.1|TEA003790.1|TEA033117.1|TEA026282.1|TEA025543.1|TEA030557.1|TEA025404.1|TEA025577.1|TEA029607.1|TEA018081.1|Novel06817|TEA021003.1|TEA024391.1|TEA030617.1|TEA031065.1|TEA018148.1|TEA0010…
GO:0016830	carbon-carbon lyase activity	molecular_function	0.5401	1	1	105	140	19137	Novel01130
GO:0016879	ligase activity, forming carbon-nitrogen bonds	molecular_function	0.55285	1	1	105	142	19137	Novel03621
GO:0004553	hydrolase activity, hydrolyzing O-glycosyl compounds	molecular_function	0.56509	1	2	105	355	19137	TEA033269.1|TEA016597.1
GO:0004386	helicase activity	molecular_function	0.56592	1	1	105	172	19137	TEA013848.1
GO:0004175	endopeptidase activity	molecular_function	0.58949	1	2	105	377	19137	TEA016091.1|TEA016088.1
GO:0016874	ligase activity	molecular_function	0.60607	1	2	105	378	19137	Novel03621|TEA000885.1
GO:0022804	active transmembrane transporter activity	molecular_function	0.61697	1	2	105	417	19137	Novel01130|TEA003690.1
GO:0043565	sequence-specific DNA binding	molecular_function	0.62174	1	1	105	181	19137	TEA008563.1
GO:0017111	nucleoside-triphosphatase activity	molecular_function	0.6411	1	4	105	898	19137	TEA030508.1|TEA013401.1|TEA013848.1|TEA027830.1
GO:0016462	pyrophosphatase activity	molecular_function	0.71829	1	4	105	985	19137	TEA013848.1|TEA027830.1|TEA030508.1|TEA013401.1
GO:0016818	hydrolase activity, acting on acid anhydrides, in phosphorus-containing anhydrides	molecular_function	0.73006	1	4	105	1000	19137	TEA013401.1|TEA030508.1|TEA027830.1|TEA013848.1
GO:0016887	ATPase activity	molecular_function	0.73552	1	2	105	536	19137	TEA027830.1|TEA030508.1
GO:0016817	hydrolase activity, acting on acid anhydrides	molecular_function	0.7462	1	4	105	1024	19137	TEA013401.1|TEA030508.1|TEA027830.1|TEA013848.1
GO:0016791	phosphatase activity	molecular_function	0.82534	1	1	105	306	19137	TEA000708.1
GO:0003735	structural constituent of ribosome	molecular_function	0.82871	1	1	105	300	19137	TEA023489.1
GO:0016853	isomerase activity	molecular_function	0.83065	1	1	105	307	19137	TEA020968.1
GO:0016747	transferase activity, transferring acyl groups other than amino-acyl groups	molecular_function	0.83873	1	1	105	319	19137	TEA031065.1
GO:0048037	cofactor binding	molecular_function	0.86153	1	2	105	623	19137	TEA016502.1|TEA030778.1
GO:0032561	guanyl ribonucleotide binding	molecular_function	0.86836	1	1	105	365	19137	TEA024772.1
GO:0019001	guanyl nucleotide binding	molecular_function	0.87163	1	1	105	370	19137	TEA024772.1
GO:0016746	transferase activity, transferring acyl groups	molecular_function	0.88583	1	1	105	380	19137	TEA031065.1
GO:0022857	transmembrane transporter activity	molecular_function	0.89763	1	3	105	1006	19137	TEA003690.1|Novel01130|TEA027830.1
GO:0005215	transporter activity	molecular_function	0.8984	1	4	105	1259	19137	TEA027830.1|TEA003690.1|TEA018010.1|Novel01130
GO:0032559	adenyl ribonucleotide binding	molecular_function	0.90449	1	8	105	2298	19137	Novel03621|TEA013401.1|TEA029607.1|TEA027830.1|TEA030508.1|TEA013848.1|TEA029350.1|TEA026282.1
GO:0030554	adenyl nucleotide binding	molecular_function	0.90697	1	8	105	2307	19137	TEA013848.1|TEA026282.1|TEA029350.1|TEA030508.1|TEA027830.1|TEA029607.1|Novel03621|TEA013401.1
GO:0016758	transferase activity, transferring hexosyl groups	molecular_function	0.9089	1	1	105	446	19137	TEA025577.1
GO:0022891	substrate-specific transmembrane transporter activity	molecular_function	0.90936	1	2	105	756	19137	TEA027830.1|TEA003690.1
GO:0003677	DNA binding	molecular_function	0.91279	1	3	105	1032	19137	TEA008005.1|Novel01070|TEA008563.1
GO:0008270	zinc ion binding	molecular_function	0.91659	1	2	105	788	19137	TEA033494.1|TEA025404.1
GO:0016829	lyase activity	molecular_function	0.92105	1	1	105	447	19137	Novel01130
GO:0005524	ATP binding	molecular_function	0.92284	1	5	105	1668	19137	Novel03621|TEA030508.1|TEA027830.1|TEA029607.1|TEA013848.1
GO:0005515	protein binding	molecular_function	0.92434	1	6	105	1849	19137	Novel05262|TEA006724.1|Novel05909|TEA008563.1|TEA029607.1|TEA008005.1
GO:0003674	molecular_function	molecular_function	0.92558	1	81	105	15802	19137	TEA029278.1|TEA013848.1|TEA009732.1|TEA009353.1|TEA017770.1|TEA009646.1|TEA000773.1|Novel03621|TEA013401.1|TEA000817.1|TEA000644.1|TEA018010.1|TEA033117.1|TEA030508.1|TEA026178.1|TEA033269.1|TEA008005.1|Novel06817|TEA029607.1|TEA025577.1|TEA001072.1|TEA021214.1|Novel01070|TEA008563.1|TEA023494.1|TEA016088.1|TEA001054.1|TEA033494.1|TEA006724.1|TEA018483.1|TEA016973.1|TEA012257.1|TEA006597.1|TEA021…
GO:0032555	purine ribonucleotide binding	molecular_function	0.92578	1	9	105	2598	19137	TEA029350.1|TEA026282.1|TEA013848.1|TEA030508.1|TEA029607.1|TEA027830.1|TEA024772.1|TEA013401.1|Novel03621
GO:0017076	purine nucleotide binding	molecular_function	0.92801	1	9	105	2609	19137	TEA027830.1|TEA029607.1|TEA013401.1|TEA024772.1|Novel03621|TEA026282.1|TEA029350.1|TEA013848.1|TEA030508.1
GO:0004674	protein serine/threonine kinase activity	molecular_function	0.93306	1	1	105	522	19137	TEA029607.1
GO:0032553	ribonucleotide binding	molecular_function	0.93628	1	9	105	2649	19137	TEA024772.1|TEA013401.1|Novel03621|TEA029607.1|TEA027830.1|TEA030508.1|TEA029350.1|TEA026282.1|TEA013848.1
GO:0097367	carbohydrate derivative binding	molecular_function	0.9426	1	9	105	2686	19137	TEA027830.1|TEA029607.1|Novel03621|TEA013401.1|TEA024772.1|TEA013848.1|TEA026282.1|TEA029350.1|TEA030508.1
GO:0022892	substrate-specific transporter activity	molecular_function	0.94488	1	2	105	870	19137	TEA003690.1|TEA027830.1
GO:0005198	structural molecule activity	molecular_function	0.95638	1	1	105	531	19137	TEA023489.1
GO:1901363	heterocyclic compound binding	molecular_function	0.96086	1	21	105	5381	19137	TEA030368.1|TEA029350.1|TEA013848.1|TEA028092.1|TEA027830.1|TEA008563.1|Novel01070|TEA001072.1|TEA030778.1|TEA013401.1|Novel03621|TEA026282.1|TEA033117.1|TEA016502.1|TEA030508.1|TEA026178.1|TEA028570.1|TEA029607.1|TEA008005.1|TEA024772.1|TEA006597.1
GO:0097159	organic cyclic compound binding	molecular_function	0.96108	1	21	105	5383	19137	TEA024772.1|TEA006597.1|TEA029607.1|TEA028570.1|TEA008005.1|TEA016502.1|TEA026178.1|TEA030508.1|TEA033117.1|TEA026282.1|TEA013401.1|Novel03621|Novel01070|TEA008563.1|TEA027830.1|TEA030778.1|TEA001072.1|TEA028092.1|TEA029350.1|TEA030368.1|TEA013848.1
GO:0035639	purine ribonucleoside triphosphate binding	molecular_function	0.96582	1	5	105	1893	19137	TEA030508.1|Novel03621|TEA029607.1|TEA027830.1|TEA013848.1
GO:0000166	nucleotide binding	molecular_function	0.96939	1	11	105	3371	19137	TEA026282.1|TEA029350.1|TEA013848.1|TEA016502.1|TEA030508.1|TEA027830.1|TEA029607.1|TEA030778.1|TEA013401.1|TEA024772.1|Novel03621
GO:1901265	nucleoside phosphate binding	molecular_function	0.96939	1	11	105	3371	19137	Novel03621|TEA013401.1|TEA024772.1|TEA030778.1|TEA027830.1|TEA029607.1|TEA030508.1|TEA016502.1|TEA013848.1|TEA026282.1|TEA029350.1
GO:0015075	ion transmembrane transporter activity	molecular_function	0.96966	1	1	105	660	19137	TEA027830.1
GO:0005488	binding	molecular_function	0.97033	1	42	105	9505	19137	TEA016973.1|TEA012257.1|TEA016597.1|TEA006711.1|TEA006597.1|TEA024772.1|TEA033494.1|TEA006256.1|TEA006724.1|Novel05909|TEA020936.1|TEA016502.1|TEA001072.1|TEA030778.1|TEA014600.1|TEA008563.1|Novel01070|Novel05262|TEA008005.1|TEA028570.1|TEA029607.1|TEA025577.1|TEA025404.1|TEA000644.1|TEA010657.1|TEA026282.1|TEA033117.1|TEA030508.1|TEA026178.1|TEA028101.1|TEA017770.1|TEA022152.1|TEA011002.1|TEA027…
GO:0001883	purine nucleoside binding	molecular_function	0.97117	1	5	105	1949	19137	TEA030508.1|Novel03621|TEA013848.1|TEA027830.1|TEA029607.1
GO:0032550	purine ribonucleoside binding	molecular_function	0.97117	1	5	105	1949	19137	Novel03621|TEA030508.1|TEA027830.1|TEA029607.1|TEA013848.1
GO:0032549	ribonucleoside binding	molecular_function	0.97123	1	5	105	1950	19137	Novel03621|TEA030508.1|TEA013848.1|TEA029607.1|TEA027830.1
GO:0001882	nucleoside binding	molecular_function	0.97186	1	5	105	1957	19137	TEA030508.1|Novel03621|TEA013848.1|TEA029607.1|TEA027830.1
GO:0036094	small molecule binding	molecular_function	0.97818	1	11	105	3474	19137	TEA013401.1|TEA024772.1|Novel03621|TEA027830.1|TEA029607.1|TEA030778.1|TEA016502.1|TEA030508.1|TEA026282.1|TEA029350.1|TEA013848.1
GO:0016740	transferase activity	molecular_function	0.98045	1	14	105	4067	19137	TEA024391.1|TEA018483.1|TEA029350.1|TEA008349.1|TEA026282.1|TEA025543.1|TEA031065.1|TEA030999.1|TEA001054.1|TEA023494.1|TEA025577.1|TEA029607.1|TEA006787.1|Novel06817
GO:0004672	protein kinase activity	molecular_function	0.98488	1	2	105	1200	19137	TEA029607.1|TEA029350.1
GO:0016301	kinase activity	molecular_function	0.99084	1	3	105	1629	19137	TEA025543.1|TEA029350.1|TEA029607.1
GO:0016772	transferase activity, transferring phosphorus-containing groups	molecular_function	0.9926	1	4	105	1971	19137	TEA025543.1|TEA029607.1|TEA029350.1|TEA026282.1
GO:0016773	phosphotransferase activity, alcohol group as acceptor	molecular_function	0.99318	1	2	105	1364	19137	TEA029350.1|TEA029607.1
GO:0043168	anion binding	molecular_function	0.99369	1	5	105	2325	19137	TEA027830.1|TEA029607.1|TEA013848.1|TEA030508.1|Novel03621
GO:0003676	nucleic acid binding	molecular_function	0.99502	1	5	105	2249	19137	TEA013848.1|TEA008005.1|Novel01070|TEA008563.1|TEA028570.1

## Sheet: DOWN_regulated_DEGs
Table S2 Summary of gene ontology (GO) analyses.
GO_accession	Description	Term_type	Over_represented_pValue	Corrected_pValue	DEG_item	DEG_list	Bg_item	Bg_list	Gene_names
GO:0006457	protein folding	biological_process	1.0541e-07	0.00073536	11	156	166	19137	TEA017408.1|TEA002095.1|TEA033211.1|TEA014732.1|TEA024156.1|TEA008887.1|TEA033671.1|TEA003103.1|TEA015484.1|TEA003992.1|TEA027790.1
GO:0050896	response to stimulus	biological_process	0.00016986	0.29623	31	156	1922	19137	Novel07497|TEA032553.1|TEA013018.1|TEA017408.1|TEA026204.1|Novel06627|TEA033211.1|TEA026655.1|TEA014732.1|TEA000214.1|TEA004686.1|Novel05588|TEA023332.1|TEA027984.1|TEA015484.1|TEA023633.1|TEA006851.1|TEA025762.1|TEA000580.1|TEA000377.1|TEA033671.1|TEA005164.1|TEA023897.1|TEA011057.1|TEA027510.1|TEA026035.1|TEA016722.1|TEA027790.1|TEA031692.1|TEA003103.1|TEA003992.1
GO:0006950	response to stress	biological_process	0.0017567	1	16	156	851	19137	TEA023633.1|TEA027984.1|TEA015484.1|TEA023332.1|TEA013018.1|Novel07497|TEA014732.1|TEA033211.1|Novel06627|TEA017408.1|TEA027790.1|TEA026035.1|TEA003992.1|TEA031692.1|TEA005164.1|TEA011057.1
GO:0009408	response to heat	biological_process	0.0022031	1	3	156	31	19137	TEA013018.1|TEA023633.1|TEA015484.1
GO:0055114	oxidation-reduction process	biological_process	0.0065083	1	17	156	1052	19137	TEA010322.1|TEA007371.1|TEA024522.1|TEA026035.1|TEA017333.1|TEA031206.1|TEA005844.1|TEA017970.1|TEA008150.1|TEA024328.1|TEA027984.1|TEA010762.1|TEA023332.1|TEA013324.1|TEA000214.1|TEA025499.1|Novel04857
GO:0033227	dsRNA transport	biological_process	0.0089517	1	1	156	1	19137	Novel05588
GO:0016125	sterol metabolic process	biological_process	0.01075	1	2	156	19	19137	TEA027984.1|TEA024328.1
GO:0009266	response to temperature stimulus	biological_process	0.011008	1	3	156	55	19137	TEA023633.1|TEA015484.1|TEA013018.1
GO:1901615	organic hydroxy compound metabolic process	biological_process	0.011788	1	4	156	106	19137	TEA027984.1|TEA024328.1|TEA000580.1|TEA003056.1
GO:0019748	secondary metabolic process	biological_process	0.01226	1	4	156	105	19137	TEA010322.1|Novel02703|TEA007371.1|TEA023451.1
GO:0019295	coenzyme M biosynthetic process	biological_process	0.017659	1	1	156	2	19137	Novel06229
GO:0019296	coenzyme M metabolic process	biological_process	0.017659	1	1	156	2	19137	Novel06229
GO:0006066	alcohol metabolic process	biological_process	0.027977	1	3	156	79	19137	TEA003056.1|TEA024328.1|TEA027984.1
GO:0000302	response to reactive oxygen species	biological_process	0.029184	1	2	156	33	19137	TEA023332.1|TEA031692.1
GO:0030153	bacteriocin immunity	biological_process	0.033132	1	1	156	4	19137	Novel02703
GO:0045041	protein import into mitochondrial intermembrane space	biological_process	0.033254	1	1	156	4	19137	TEA024328.1
GO:0009687	abscisic acid metabolic process	biological_process	0.034622	1	1	156	4	19137	TEA024328.1
GO:0043288	apocarotenoid metabolic process	biological_process	0.034622	1	1	156	4	19137	TEA024328.1
GO:1902644	tertiary alcohol metabolic process	biological_process	0.034622	1	1	156	4	19137	TEA024328.1
GO:0010286	heat acclimation	biological_process	0.034743	1	1	156	4	19137	TEA023633.1
GO:0031407	oxylipin metabolic process	biological_process	0.03529	1	1	156	4	19137	TEA025499.1
GO:0031408	oxylipin biosynthetic process	biological_process	0.03529	1	1	156	4	19137	TEA025499.1
GO:0001666	response to hypoxia	biological_process	0.041455	1	1	156	5	19137	TEA023633.1
GO:0036293	response to decreased oxygen levels	biological_process	0.041455	1	1	156	5	19137	TEA023633.1
GO:0070482	response to oxygen levels	biological_process	0.041455	1	1	156	5	19137	TEA023633.1
GO:0042407	cristae formation	biological_process	0.04191	1	1	156	5	19137	TEA024328.1
GO:0006714	sesquiterpenoid metabolic process	biological_process	0.042407	1	1	156	5	19137	TEA024328.1
GO:0034620	cellular response to unfolded protein	biological_process	0.043441	1	1	156	5	19137	TEA023633.1
GO:0009236	cobalamin biosynthetic process	biological_process	0.043493	1	1	156	5	19137	Novel05588
GO:0006782	protoporphyrinogen IX biosynthetic process	biological_process	0.043782	1	1	156	5	19137	TEA005844.1
GO:0046501	protoporphyrinogen IX metabolic process	biological_process	0.043782	1	1	156	5	19137	TEA005844.1
GO:0006979	response to oxidative stress	biological_process	0.046283	1	3	156	100	19137	TEA026035.1|TEA031692.1|TEA023332.1
GO:0008614	pyridoxine metabolic process	biological_process	0.046737	1	1	156	6	19137	TEA000580.1
GO:0009404	toxin metabolic process	biological_process	0.047105	1	1	156	6	19137	Novel02703
GO:0007007	inner mitochondrial membrane organization	biological_process	0.050262	1	1	156	6	19137	TEA024328.1
GO:0009235	cobalamin metabolic process	biological_process	0.051822	1	1	156	6	19137	Novel05588
GO:0006986	response to unfolded protein	biological_process	0.056303	1	1	156	7	19137	TEA023633.1
GO:0008053	mitochondrial fusion	biological_process	0.058796	1	1	156	7	19137	TEA024328.1
GO:0035967	cellular response to topologically incorrect protein	biological_process	0.060456	1	1	156	7	19137	TEA023633.1
GO:0042816	vitamin B6 metabolic process	biological_process	0.06194	1	1	156	8	19137	TEA000580.1
GO:0010374	stomatal complex development	biological_process	0.06367	1	1	156	8	19137	TEA029105.1
GO:0010268	brassinosteroid homeostasis	biological_process	0.064988	1	1	156	8	19137	TEA024328.1
GO:0006887	exocytosis	biological_process	0.066421	1	2	156	50	19137	TEA028356.1|TEA028326.1
GO:0009695	jasmonic acid biosynthetic process	biological_process	0.067031	1	1	156	8	19137	TEA027984.1
GO:0034982	mitochondrial protein processing	biological_process	0.067396	1	1	156	8	19137	TEA024328.1
GO:0006767	water-soluble vitamin metabolic process	biological_process	0.068199	1	2	156	52	19137	Novel05588|TEA000580.1
GO:0009692	ethylene metabolic process	biological_process	0.068651	1	1	156	9	19137	TEA023897.1
GO:0043449	cellular alkene metabolic process	biological_process	0.068651	1	1	156	9	19137	TEA023897.1
GO:1900673	olefin metabolic process	biological_process	0.068651	1	1	156	9	19137	TEA023897.1
GO:0006305	DNA alkylation	biological_process	0.068853	1	1	156	9	19137	TEA026130.1
GO:0006306	DNA methylation	biological_process	0.068853	1	1	156	9	19137	TEA026130.1
GO:0044728	DNA methylation or demethylation	biological_process	0.068853	1	1	156	9	19137	TEA026130.1
GO:0030259	lipid glycosylation	biological_process	0.069907	1	1	156	9	19137	Novel06946
GO:0035966	response to topologically incorrect protein	biological_process	0.07309	1	1	156	9	19137	TEA023633.1
GO:0006766	vitamin metabolic process	biological_process	0.075121	1	2	156	55	19137	TEA000580.1|Novel05588
GO:0043647	inositol phosphate metabolic process	biological_process	0.076959	1	1	156	10	19137	TEA003056.1
GO:0006874	cellular calcium ion homeostasis	biological_process	0.077726	1	1	156	10	19137	Novel05588
GO:0000160	phosphorelay signal transduction system	biological_process	0.078514	1	2	156	56	19137	TEA011057.1|Novel05588
GO:0055074	calcium ion homeostasis	biological_process	0.084098	1	1	156	11	19137	Novel05588
GO:0008202	steroid metabolic process	biological_process	0.085531	1	2	156	59	19137	TEA027984.1|TEA024328.1
GO:0055088	lipid homeostasis	biological_process	0.087772	1	1	156	11	19137	TEA024328.1
GO:0016998	cell wall macromolecule catabolic process	biological_process	0.09126	1	1	156	12	19137	Novel00914
GO:0000303	response to superoxide	biological_process	0.096525	1	1	156	13	19137	TEA023332.1
GO:0000305	response to oxygen radical	biological_process	0.096525	1	1	156	13	19137	TEA023332.1
GO:0019430	removal of superoxide radicals	biological_process	0.096525	1	1	156	13	19137	TEA023332.1
GO:0071450	cellular response to oxygen radical	biological_process	0.096525	1	1	156	13	19137	TEA023332.1
GO:0071451	cellular response to superoxide	biological_process	0.096525	1	1	156	13	19137	TEA023332.1
GO:1990748	cellular detoxification	biological_process	0.096525	1	1	156	13	19137	TEA023332.1
GO:0033014	tetrapyrrole biosynthetic process	biological_process	0.096907	1	2	156	61	19137	TEA005844.1|Novel05588
GO:0016129	phytosteroid biosynthetic process	biological_process	0.097413	1	1	156	12	19137	TEA024328.1
GO:0016132	brassinosteroid biosynthetic process	biological_process	0.097413	1	1	156	12	19137	TEA024328.1
GO:0044283	small molecule biosynthetic process	biological_process	0.098084	1	6	156	380	19137	Novel05588|TEA017333.1|TEA004234.1|TEA027984.1|TEA025499.1|TEA024328.1
GO:0042026	protein refolding	biological_process	0.098564	1	1	156	12	19137	TEA003103.1
GO:0009694	jasmonic acid metabolic process	biological_process	0.099977	1	1	156	12	19137	TEA027984.1
GO:0006352	DNA-templated transcription, initiation	biological_process	0.10281	1	2	156	66	19137	Novel05588|Novel07394
GO:0016131	brassinosteroid metabolic process	biological_process	0.10545	1	1	156	13	19137	TEA024328.1
GO:0046271	phenylpropanoid catabolic process	biological_process	0.11032	1	1	156	13	19137	TEA007371.1
GO:0046274	lignin catabolic process	biological_process	0.11032	1	1	156	13	19137	TEA007371.1
GO:0010468	regulation of gene expression	biological_process	0.11172	1	11	156	871	19137	Novel05702|TEA010027.1|TEA033137.1|Novel05451|TEA026204.1|Novel07394|TEA012764.1|Novel05588|TEA026130.1|Novel04453|TEA023633.1
GO:0009628	response to abiotic stimulus	biological_process	0.11193	1	5	156	306	19137	TEA015484.1|TEA023633.1|TEA031692.1|TEA025762.1|TEA013018.1
GO:0009698	phenylpropanoid metabolic process	biological_process	0.11219	1	2	156	68	19137	TEA010322.1|TEA007371.1
GO:0016128	phytosteroid metabolic process	biological_process	0.1129	1	1	156	14	19137	TEA024328.1
GO:0006801	superoxide metabolic process	biological_process	0.12026	1	1	156	16	19137	TEA023332.1
GO:0098754	detoxification	biological_process	0.12059	1	1	156	16	19137	TEA023332.1
GO:0032940	secretion by cell	biological_process	0.12174	1	2	156	71	19137	TEA028356.1|TEA028326.1
GO:0006032	chitin catabolic process	biological_process	0.12187	1	1	156	16	19137	Novel00914
GO:0046348	amino sugar catabolic process	biological_process	0.12187	1	1	156	16	19137	Novel00914
GO:1901072	glucosamine-containing compound catabolic process	biological_process	0.12187	1	1	156	16	19137	Novel00914
GO:0051346	negative regulation of hydrolase activity	biological_process	0.12301	1	1	156	17	19137	TEA029059.1
GO:0016485	protein processing	biological_process	0.12335	1	2	156	73	19137	TEA024328.1|TEA013018.1
GO:0061077	chaperone-mediated protein folding	biological_process	0.12355	1	1	156	17	19137	TEA024156.1
GO:0006094	gluconeogenesis	biological_process	0.12381	1	1	156	16	19137	TEA015503.1
GO:0007006	mitochondrial membrane organization	biological_process	0.12445	1	1	156	16	19137	TEA024328.1
GO:0006368	transcription elongation from RNA polymerase II promoter	biological_process	0.12736	1	1	156	16	19137	Novel05588
GO:0046903	secretion	biological_process	0.12769	1	2	156	73	19137	TEA028326.1|TEA028356.1
GO:0034614	cellular response to reactive oxygen species	biological_process	0.12844	1	1	156	17	19137	TEA023332.1
GO:0051604	protein maturation	biological_process	0.12899	1	2	156	75	19137	TEA013018.1|TEA024328.1
GO:0019319	hexose biosynthetic process	biological_process	0.13125	1	1	156	17	19137	TEA015503.1
GO:0071436	sodium ion export	biological_process	0.13226	1	1	156	16	19137	Novel05588
GO:0006304	DNA modification	biological_process	0.13301	1	1	156	17	19137	TEA026130.1
GO:0005976	polysaccharide metabolic process	biological_process	0.13395	1	4	156	230	19137	TEA003764.1|TEA021057.1|Novel05549|TEA016229.1
GO:0072503	cellular divalent inorganic cation homeostasis	biological_process	0.13613	1	1	156	18	19137	Novel05588
GO:0046364	monosaccharide biosynthetic process	biological_process	0.13859	1	1	156	18	19137	TEA015503.1
GO:0009642	response to light intensity	biological_process	0.14169	1	1	156	18	19137	TEA031692.1
GO:0009892	negative regulation of metabolic process	biological_process	0.14175	1	3	156	158	19137	TEA029059.1|Novel05702|TEA026204.1
GO:0006030	chitin metabolic process	biological_process	0.14526	1	1	156	19	19137	Novel00914
GO:1901071	glucosamine-containing compound metabolic process	biological_process	0.14526	1	1	156	19	19137	Novel00914
GO:0051188	cofactor biosynthetic process	biological_process	0.14631	1	3	156	158	19137	Novel06229|TEA005844.1|TEA000580.1
GO:0006354	DNA-templated transcription, elongation	biological_process	0.14753	1	1	156	19	19137	Novel05588
GO:0008152	metabolic process	biological_process	0.14814	1	90	156	10116	19137	TEA027984.1|Novel05549|TEA004234.1|TEA006851.1|TEA003764.1|TEA006847.1|TEA013324.1|Novel06424|TEA000214.1|TEA017408.1|TEA033211.1|TEA026204.1|TEA002095.1|TEA007371.1|TEA017333.1|TEA034050.1|Novel00440|TEA003103.1|TEA017970.1|TEA024156.1|TEA033671.1|TEA010027.1|TEA011057.1|TEA016185.1|TEA003056.1|Novel05588|TEA016229.1|TEA023332.1|TEA023633.1|TEA022364.1|TEA001862.1|TEA013018.1|TEA008887.1|TEA0008…
GO:1990542	mitochondrial transmembrane transport	biological_process	0.14958	1	1	156	20	19137	TEA024328.1
GO:0072507	divalent inorganic cation homeostasis	biological_process	0.14978	1	1	156	20	19137	Novel05588
GO:0044042	glucan metabolic process	biological_process	0.15123	1	3	156	158	19137	Novel05549|TEA021057.1|TEA003764.1
GO:0006558	L-phenylalanine metabolic process	biological_process	0.1514	1	1	156	19	19137	TEA000809.1
GO:1902221	erythrose 4-phosphate/phosphoenolpyruvate family amino acid metabolic process	biological_process	0.1514	1	1	156	19	19137	TEA000809.1
GO:0009636	response to toxic substance	biological_process	0.158	1	1	156	21	19137	TEA023332.1
GO:0033013	tetrapyrrole metabolic process	biological_process	0.15988	1	2	156	84	19137	Novel05588|TEA005844.1
GO:0006783	heme biosynthetic process	biological_process	0.16049	1	1	156	20	19137	TEA005844.1
GO:0034976	response to endoplasmic reticulum stress	biological_process	0.16074	1	1	156	20	19137	TEA033211.1
GO:0042446	hormone biosynthetic process	biological_process	0.16076	1	1	156	22	19137	TEA024328.1
GO:0006355	regulation of transcription, DNA-templated	biological_process	0.16492	1	9	156	740	19137	TEA012764.1|Novel05588|Novel07394|TEA023633.1|Novel04453|TEA010027.1|TEA026204.1|TEA033137.1|Novel05451
GO:0006026	aminoglycan catabolic process	biological_process	0.16982	1	1	156	23	19137	Novel00914
GO:1903506	regulation of nucleic acid-templated transcription	biological_process	0.17236	1	9	156	748	19137	TEA023633.1|Novel04453|Novel05588|TEA012764.1|Novel07394|TEA026204.1|Novel05451|TEA033137.1|TEA010027.1
GO:2001141	regulation of RNA biosynthetic process	biological_process	0.17336	1	9	156	749	19137	Novel04453|TEA023633.1|Novel07394|Novel05588|TEA012764.1|TEA033137.1|Novel05451|TEA026204.1|TEA010027.1
GO:0042168	heme metabolic process	biological_process	0.17492	1	1	156	22	19137	TEA005844.1
GO:0046165	alcohol biosynthetic process	biological_process	0.17611	1	1	156	23	19137	TEA024328.1
GO:0035725	sodium ion transmembrane transport	biological_process	0.18356	1	1	156	23	19137	Novel05588
GO:0051252	regulation of RNA metabolic process	biological_process	0.18367	1	9	156	761	19137	TEA010027.1|TEA026204.1|Novel05451|TEA033137.1|Novel05588|TEA012764.1|Novel07394|TEA023633.1|Novel04453
GO:0090558	plant epidermis development	biological_process	0.18375	1	1	156	24	19137	TEA029105.1
GO:0006270	DNA replication initiation	biological_process	0.19089	1	1	156	25	19137	Novel05588
GO:0072330	monocarboxylic acid biosynthetic process	biological_process	0.19566	1	2	156	97	19137	TEA025499.1|TEA027984.1
GO:0019219	regulation of nucleobase-containing compound metabolic process	biological_process	0.19803	1	9	156	776	19137	Novel05451|TEA033137.1|TEA026204.1|TEA010027.1|Novel04453|TEA023633.1|Novel07394|Novel05588|TEA012764.1
GO:0060255	regulation of macromolecule metabolic process	biological_process	0.20105	1	11	156	990	19137	TEA023633.1|TEA026130.1|Novel04453|TEA012764.1|Novel05588|Novel07394|TEA026204.1|Novel05451|TEA033137.1|Novel05702|TEA010027.1
GO:0006040	amino sugar metabolic process	biological_process	0.20142	1	1	156	27	19137	Novel00914
GO:0009723	response to ethylene	biological_process	0.20439	1	1	156	27	19137	TEA026204.1
GO:0006626	protein targeting to mitochondrion	biological_process	0.20683	1	1	156	28	19137	TEA024328.1
GO:0009108	coenzyme biosynthetic process	biological_process	0.21674	1	2	156	105	19137	TEA000580.1|Novel06229
GO:0042445	hormone metabolic process	biological_process	0.22083	1	1	156	31	19137	TEA024328.1
GO:0019953	sexual reproduction	biological_process	0.2228	1	1	156	30	19137	TEA033642.1
GO:0048878	chemical homeostasis	biological_process	0.224	1	2	156	108	19137	Novel05588|TEA024328.1
GO:0050657	nucleic acid transport	biological_process	0.22679	1	1	156	31	19137	Novel05588
GO:0050658	RNA transport	biological_process	0.22679	1	1	156	31	19137	Novel05588
GO:0051236	establishment of RNA localization	biological_process	0.22679	1	1	156	31	19137	Novel05588
GO:0031047	gene silencing by RNA	biological_process	0.22775	1	1	156	30	19137	Novel05702
GO:0070585	protein localization to mitochondrion	biological_process	0.22796	1	1	156	31	19137	TEA024328.1
GO:0072655	establishment of protein localization to mitochondrion	biological_process	0.22796	1	1	156	31	19137	TEA024328.1
GO:0006022	aminoglycan metabolic process	biological_process	0.22798	1	1	156	32	19137	Novel00914
GO:0019222	regulation of metabolic process	biological_process	0.22812	1	12	156	1128	19137	TEA026204.1|TEA033137.1|Novel05451|TEA010027.1|TEA029059.1|Novel05702|TEA023633.1|Novel04453|TEA026130.1|Novel05588|TEA012764.1|Novel07394
GO:0032787	monocarboxylic acid metabolic process	biological_process	0.23166	1	4	156	293	19137	TEA027984.1|TEA025499.1|TEA024328.1|TEA000441.1
GO:0009735	response to cytokinin	biological_process	0.23341	1	1	156	32	19137	TEA003103.1
GO:0009808	lignin metabolic process	biological_process	0.23475	1	1	156	30	19137	TEA007371.1
GO:0019751	polyol metabolic process	biological_process	0.23569	1	1	156	33	19137	TEA003056.1
GO:0006814	sodium ion transport	biological_process	0.23723	1	1	156	31	19137	Novel05588
GO:0044711	single-organism biosynthetic process	biological_process	0.23749	1	12	156	1138	19137	TEA025499.1|TEA026012.1|TEA005844.1|TEA024328.1|TEA027984.1|Novel05549|TEA010322.1|TEA004234.1|Novel06229|TEA015503.1|TEA017333.1|Novel05588
GO:2000112	regulation of cellular macromolecule biosynthetic process	biological_process	0.23802	1	9	156	814	19137	Novel05588|TEA012764.1|Novel07394|TEA023633.1|Novel04453|TEA010027.1|TEA026204.1|Novel05451|TEA033137.1
GO:0006839	mitochondrial transport	biological_process	0.24532	1	1	156	34	19137	TEA024328.1
GO:0006403	RNA localization	biological_process	0.24675	1	1	156	34	19137	Novel05588
GO:0010556	regulation of macromolecule biosynthetic process	biological_process	0.24786	1	9	156	823	19137	Novel07394|TEA012764.1|Novel05588|Novel04453|TEA023633.1|TEA010027.1|Novel05451|TEA033137.1|TEA026204.1
GO:0042364	water-soluble vitamin biosynthetic process	biological_process	0.24831	1	1	156	35	19137	Novel05588
GO:0034599	cellular response to oxidative stress	biological_process	0.25112	1	1	156	36	19137	TEA023332.1
GO:0007155	cell adhesion	biological_process	0.25404	1	1	156	34	19137	Novel04488
GO:0003333	amino acid transmembrane transport	biological_process	0.25432	1	1	156	33	19137	TEA004184.1
GO:0009889	regulation of biosynthetic process	biological_process	0.25498	1	9	156	830	19137	Novel04453|TEA023633.1|Novel07394|TEA012764.1|Novel05588|TEA033137.1|Novel05451|TEA026204.1|TEA010027.1
GO:0031326	regulation of cellular biosynthetic process	biological_process	0.25498	1	9	156	830	19137	TEA010027.1|TEA033137.1|Novel05451|TEA026204.1|Novel07394|Novel05588|TEA012764.1|Novel04453|TEA023633.1
GO:0009110	vitamin biosynthetic process	biological_process	0.25995	1	1	156	37	19137	Novel05588
GO:1901617	organic hydroxy compound biosynthetic process	biological_process	0.2601	1	1	156	36	19137	TEA024328.1
GO:0030244	cellulose biosynthetic process	biological_process	0.26234	1	1	156	35	19137	Novel05549
GO:0042221	response to chemical	biological_process	0.2726	1	6	156	531	19137	TEA000377.1|TEA003103.1|TEA023332.1|TEA031692.1|TEA023633.1|TEA026204.1
GO:0051171	regulation of nitrogen compound metabolic process	biological_process	0.27687	1	9	156	851	19137	TEA033137.1|Novel05451|TEA026204.1|TEA010027.1|Novel04453|TEA023633.1|Novel07394|Novel05588|TEA012764.1
GO:0006875	cellular metal ion homeostasis	biological_process	0.27718	1	1	156	41	19137	Novel05588
GO:0046394	carboxylic acid biosynthetic process	biological_process	0.2804	1	4	156	321	19137	TEA017333.1|TEA027984.1|TEA025499.1|TEA004234.1
GO:1903825	organic acid transmembrane transport	biological_process	0.28064	1	1	156	37	19137	TEA004184.1
GO:0044036	cell wall macromolecule metabolic process	biological_process	0.2811	1	1	156	40	19137	Novel00914
GO:0016053	organic acid biosynthetic process	biological_process	0.28234	1	4	156	322	19137	TEA004234.1|TEA027984.1|TEA025499.1|TEA017333.1
GO:0006351	transcription, DNA-templated	biological_process	0.28306	1	11	156	1096	19137	TEA006376.1|Novel05451|TEA033137.1|TEA011057.1|TEA026204.1|TEA010027.1|Novel04453|TEA023633.1|Novel07394|Novel05588|TEA012764.1
GO:0044743	intracellular protein transmembrane import	biological_process	0.28306	1	1	156	40	19137	TEA024328.1
GO:0065002	intracellular protein transmembrane transport	biological_process	0.28306	1	1	156	40	19137	TEA024328.1
GO:0022610	biological adhesion	biological_process	0.28554	1	1	156	39	19137	Novel04488
GO:0010817	regulation of hormone levels	biological_process	0.28575	1	1	156	41	19137	TEA024328.1
GO:0006694	steroid biosynthetic process	biological_process	0.2858	1	1	156	40	19137	TEA024328.1
GO:0009699	phenylpropanoid biosynthetic process	biological_process	0.29119	1	1	156	42	19137	TEA010322.1
GO:0097659	nucleic acid-templated transcription	biological_process	0.29344	1	11	156	1106	19137	TEA010027.1|TEA011057.1|TEA026204.1|TEA006376.1|Novel05451|TEA033137.1|Novel05588|TEA012764.1|Novel07394|TEA023633.1|Novel04453
GO:0032774	RNA biosynthetic process	biological_process	0.30112	1	11	156	1113	19137	TEA026204.1|TEA011057.1|TEA033137.1|Novel05451|TEA006376.1|TEA010027.1|TEA023633.1|Novel04453|TEA012764.1|Novel05588|Novel07394
GO:0006721	terpenoid metabolic process	biological_process	0.30453	1	1	156	43	19137	TEA024328.1
GO:0030243	cellulose metabolic process	biological_process	0.30742	1	1	156	42	19137	Novel05549
GO:0042592	homeostatic process	biological_process	0.30996	1	3	156	246	19137	Novel05588|TEA033211.1|TEA024328.1
GO:0043086	negative regulation of catalytic activity	biological_process	0.31139	1	1	156	48	19137	TEA029059.1
GO:0040029	regulation of gene expression, epigenetic	biological_process	0.3156	1	1	156	45	19137	TEA026130.1
GO:0072593	reactive oxygen species metabolic process	biological_process	0.32268	1	1	156	47	19137	TEA023332.1
GO:0000413	protein peptidyl-prolyl isomerization	biological_process	0.32283	1	1	156	51	19137	TEA024156.1
GO:0018208	peptidyl-proline modification	biological_process	0.32888	1	1	156	52	19137	TEA024156.1
GO:0071806	protein transmembrane transport	biological_process	0.33241	1	1	156	49	19137	TEA024328.1
GO:0016458	gene silencing	biological_process	0.33336	1	1	156	48	19137	Novel05702
GO:0006816	calcium ion transport	biological_process	0.33403	1	1	156	49	19137	TEA026012.1
GO:0044710	single-organism metabolic process	biological_process	0.3348	1	33	156	3666	19137	Novel05549|TEA027984.1|TEA010762.1|TEA004234.1|TEA000580.1|TEA000441.1|TEA026012.1|TEA025499.1|TEA000214.1|Novel06424|TEA013324.1|TEA017333.1|TEA026035.1|TEA023451.1|TEA024522.1|TEA007371.1|Novel02703|TEA017970.1|TEA005844.1|TEA023332.1|TEA024328.1|Novel05588|TEA003056.1|TEA000809.1|Novel04857|TEA001862.1|Novel06946|TEA010322.1|Novel06229|TEA015503.1|TEA031206.1|TEA025976.1|TEA008150.1
GO:1901136	carbohydrate derivative catabolic process	biological_process	0.33634	1	1	156	50	19137	Novel00914
GO:0055065	metal ion homeostasis	biological_process	0.34205	1	1	156	52	19137	Novel05588
GO:0051274	beta-glucan biosynthetic process	biological_process	0.34376	1	1	156	48	19137	Novel05549
GO:0006629	lipid metabolic process	biological_process	0.34433	1	6	156	572	19137	Novel06946|TEA027984.1|TEA025499.1|TEA000441.1|Novel06424|TEA024328.1
GO:0006631	fatty acid metabolic process	biological_process	0.34862	1	2	156	148	19137	TEA000441.1|TEA025499.1
GO:0048519	negative regulation of biological process	biological_process	0.34995	1	3	156	253	19137	TEA026204.1|TEA029059.1|Novel05702
GO:0015893	drug transport	biological_process	0.35121	1	1	156	51	19137	TEA000377.1
GO:0042493	response to drug	biological_process	0.35121	1	1	156	51	19137	TEA000377.1
GO:0006779	porphyrin-containing compound biosynthetic process	biological_process	0.35636	1	1	156	51	19137	TEA005844.1
GO:0015931	nucleobase-containing compound transport	biological_process	0.35792	1	1	156	53	19137	Novel05588
GO:0044550	secondary metabolite biosynthetic process	biological_process	0.3594	1	1	156	54	19137	TEA010322.1
GO:0006865	amino acid transport	biological_process	0.35962	1	1	156	51	19137	TEA004184.1
GO:0008150	biological_process	biological_process	0.36993	1	111	156	13269	19137	TEA033137.1|Novel03608|TEA004184.1|Novel04857|TEA024328.1|TEA012764.1|TEA028508.1|TEA033806.1|TEA023897.1|TEA033642.1|TEA026742.1|TEA008150.1|TEA008720.1|TEA025976.1|TEA005164.1|TEA029105.1|Novel06946|TEA004508.1|Novel00914|TEA025420.1|TEA015503.1|TEA027790.1|TEA028326.1|TEA004664.1|Novel06229|TEA026012.1|TEA025499.1|TEA023644.1|TEA006376.1|Novel07497|TEA032553.1|TEA033685.1|TEA016276.1|TEA015484…
GO:0009072	aromatic amino acid family metabolic process	biological_process	0.37097	1	1	156	54	19137	TEA000809.1
GO:0030258	lipid modification	biological_process	0.385	1	1	156	57	19137	Novel06946
GO:0044801	single-organism membrane fusion	biological_process	0.38649	1	1	156	60	19137	TEA024328.1
GO:0045893	positive regulation of transcription, DNA-templated	biological_process	0.38663	1	1	156	58	19137	TEA023633.1
GO:0045935	positive regulation of nucleobase-containing compound metabolic process	biological_process	0.38663	1	1	156	58	19137	TEA023633.1
GO:0051254	positive regulation of RNA metabolic process	biological_process	0.38663	1	1	156	58	19137	TEA023633.1
GO:1902680	positive regulation of RNA biosynthetic process	biological_process	0.38663	1	1	156	58	19137	TEA023633.1
GO:1903508	positive regulation of nucleic acid-templated transcription	biological_process	0.38663	1	1	156	58	19137	TEA023633.1
GO:0080090	regulation of primary metabolic process	biological_process	0.38873	1	9	156	950	19137	TEA023633.1|Novel04453|Novel05588|TEA012764.1|Novel07394|TEA026204.1|TEA033137.1|Novel05451|TEA010027.1
GO:1901362	organic cyclic compound biosynthetic process	biological_process	0.39229	1	15	156	1666	19137	TEA010027.1|TEA005844.1|TEA026012.1|TEA026204.1|TEA011057.1|Novel05451|TEA006376.1|TEA033137.1|TEA012764.1|Novel05588|Novel07394|TEA023633.1|TEA010322.1|Novel04453|TEA024328.1
GO:0051273	beta-glucan metabolic process	biological_process	0.39316	1	1	156	57	19137	Novel05549
GO:0030003	cellular cation homeostasis	biological_process	0.40695	1	1	156	64	19137	Novel05588
GO:0071705	nitrogen compound transport	biological_process	0.41021	1	2	156	165	19137	Novel05588|TEA004184.1
GO:0019752	carboxylic acid metabolic process	biological_process	0.41597	1	8	156	856	19137	TEA027984.1|TEA004234.1|TEA024328.1|TEA000441.1|TEA017333.1|TEA025499.1|TEA031206.1|TEA000809.1
GO:0006261	DNA-dependent DNA replication	biological_process	0.41861	1	1	156	65	19137	Novel05588
GO:0048284	organelle fusion	biological_process	0.42011	1	1	156	67	19137	TEA024328.1
GO:0006873	cellular ion homeostasis	biological_process	0.42053	1	1	156	67	19137	Novel05588
GO:0031323	regulation of cellular metabolic process	biological_process	0.42275	1	9	156	977	19137	TEA026204.1|TEA033137.1|Novel05451|TEA010027.1|TEA023633.1|Novel04453|TEA012764.1|Novel05588|Novel07394
GO:0044272	sulfur compound biosynthetic process	biological_process	0.42423	1	1	156	67	19137	Novel06229
GO:0019438	aromatic compound biosynthetic process	biological_process	0.42591	1	14	156	1585	19137	Novel07394|Novel05588|TEA012764.1|Novel04453|TEA023633.1|TEA010322.1|TEA005844.1|TEA010027.1|Novel05451|TEA033137.1|TEA006376.1|TEA026204.1|TEA011057.1|TEA026012.1
GO:0043436	oxoacid metabolic process	biological_process	0.43215	1	8	156	868	19137	TEA000809.1|TEA031206.1|TEA025499.1|TEA017333.1|TEA024328.1|TEA000441.1|TEA027984.1|TEA004234.1
GO:0019725	cellular homeostasis	biological_process	0.43381	1	2	156	190	19137	TEA033211.1|Novel05588
GO:0009891	positive regulation of biosynthetic process	biological_process	0.4341	1	1	156	69	19137	TEA023633.1
GO:0010557	positive regulation of macromolecule biosynthetic process	biological_process	0.4341	1	1	156	69	19137	TEA023633.1
GO:0010628	positive regulation of gene expression	biological_process	0.4341	1	1	156	69	19137	TEA023633.1
GO:0031328	positive regulation of cellular biosynthetic process	biological_process	0.4341	1	1	156	69	19137	TEA023633.1
GO:0006082	organic acid metabolic process	biological_process	0.43724	1	8	156	872	19137	TEA000809.1|TEA031206.1|TEA025499.1|TEA017333.1|TEA024328.1|TEA000441.1|TEA004234.1|TEA027984.1
GO:0051173	positive regulation of nitrogen compound metabolic process	biological_process	0.44384	1	1	156	71	19137	TEA023633.1
GO:0055082	cellular chemical homeostasis	biological_process	0.44549	1	1	156	72	19137	Novel05588
GO:0006720	isoprenoid metabolic process	biological_process	0.44718	1	1	156	70	19137	TEA024328.1
GO:0006633	fatty acid biosynthetic process	biological_process	0.44857	1	1	156	71	19137	TEA025499.1
GO:0044255	cellular lipid metabolic process	biological_process	0.4504	1	4	156	412	19137	TEA000441.1|TEA024328.1|TEA025499.1|Novel06946
GO:0045454	cell redox homeostasis	biological_process	0.45412	1	1	156	77	19137	TEA033211.1
GO:0046148	pigment biosynthetic process	biological_process	0.45638	1	1	156	73	19137	TEA005844.1
GO:0098771	inorganic ion homeostasis	biological_process	0.45748	1	1	156	74	19137	Novel05588
GO:0016051	carbohydrate biosynthetic process	biological_process	0.45909	1	2	156	180	19137	TEA015503.1|Novel05549
GO:0061025	membrane fusion	biological_process	0.45975	1	1	156	75	19137	TEA024328.1
GO:0007005	mitochondrion organization	biological_process	0.46105	1	1	156	77	19137	TEA024328.1
GO:0015849	organic acid transport	biological_process	0.4648	1	1	156	72	19137	TEA004184.1
GO:0046942	carboxylic acid transport	biological_process	0.4648	1	1	156	72	19137	TEA004184.1
GO:0051336	regulation of hydrolase activity	biological_process	0.46586	1	1	156	77	19137	TEA029059.1
GO:0006778	porphyrin-containing compound metabolic process	biological_process	0.46798	1	1	156	74	19137	TEA005844.1
GO:0044703	multi-organism reproductive process	biological_process	0.46972	1	1	156	74	19137	TEA033642.1
GO:0051186	cofactor metabolic process	biological_process	0.47575	1	3	156	307	19137	TEA000580.1|Novel06229|TEA005844.1
GO:0098656	anion transmembrane transport	biological_process	0.47755	1	1	156	74	19137	TEA004184.1
GO:0019538	protein metabolic process	biological_process	0.47811	1	27	156	3201	19137	TEA005744.1|TEA008887.1|Novel03608|TEA013018.1|TEA016276.1|TEA022364.1|TEA033211.1|TEA002095.1|TEA017408.1|TEA023644.1|TEA014732.1|Novel05588|TEA033806.1|TEA006851.1|TEA015484.1|TEA024328.1|TEA008720.1|TEA024156.1|TEA033671.1|TEA005164.1|TEA027510.1|TEA023451.1|TEA027790.1|TEA003103.1|TEA010679.1|TEA003992.1|TEA034050.1
GO:0055080	cation homeostasis	biological_process	0.47938	1	1	156	79	19137	Novel05588
GO:0044092	negative regulation of molecular function	biological_process	0.47944	1	1	156	81	19137	TEA029059.1
GO:0006508	proteolysis	biological_process	0.48573	1	6	156	671	19137	TEA034050.1|TEA024328.1|TEA022364.1|TEA023451.1|TEA013018.1|Novel03608
GO:0034654	nucleobase-containing compound biosynthetic process	biological_process	0.48583	1	12	156	1409	19137	TEA011057.1|TEA026204.1|TEA026012.1|Novel05451|TEA006376.1|TEA033137.1|TEA010027.1|TEA023633.1|Novel04453|Novel05588|TEA012764.1|Novel07394
GO:0016570	histone modification	biological_process	0.49174	1	1	156	80	19137	Novel05588
GO:0009057	macromolecule catabolic process	biological_process	0.49187	1	4	156	438	19137	Novel00914|TEA023451.1|TEA024328.1|TEA010679.1
GO:0006952	defense response	biological_process	0.49198	1	2	156	198	19137	TEA027984.1|Novel06627
GO:0071704	organic substance metabolic process	biological_process	0.49932	1	64	156	7723	19137	Novel03608|TEA033137.1|TEA012764.1|TEA033806.1|TEA024328.1|TEA008720.1|TEA025976.1|TEA005164.1|TEA023897.1|Novel00914|TEA015503.1|TEA027790.1|Novel06229|Novel06946|TEA016276.1|TEA026012.1|TEA025499.1|TEA023644.1|TEA006376.1|TEA015484.1|TEA000441.1|TEA000580.1|Novel04453|TEA005844.1|TEA027510.1|TEA023451.1|TEA026130.1|TEA003992.1|TEA008887.1|TEA000809.1|TEA005744.1|TEA022364.1|TEA001862.1|TEA01301…
GO:0050801	ion homeostasis	biological_process	0.50014	1	1	156	84	19137	Novel05588
GO:0016569	covalent chromatin modification	biological_process	0.50061	1	1	156	82	19137	Novel05588
GO:0009250	glucan biosynthetic process	biological_process	0.50241	1	1	156	80	19137	Novel05549
GO:1901700	response to oxygen-containing compound	biological_process	0.50342	1	2	156	203	19137	TEA031692.1|TEA023332.1
GO:0033554	cellular response to stress	biological_process	0.50729	1	3	156	326	19137	TEA023332.1|TEA023633.1|TEA033211.1
GO:0017038	protein import	biological_process	0.5142	1	1	156	86	19137	TEA024328.1
GO:0016311	dephosphorylation	biological_process	0.51728	1	2	156	207	19137	Novel00440|TEA005744.1
GO:0046939	nucleotide phosphorylation	biological_process	0.51831	1	1	156	88	19137	TEA001862.1
GO:0006006	glucose metabolic process	biological_process	0.51868	1	1	156	88	19137	TEA015503.1
GO:0018130	heterocycle biosynthetic process	biological_process	0.52086	1	13	156	1564	19137	TEA010027.1|TEA005844.1|TEA026012.1|TEA011057.1|TEA026204.1|TEA033137.1|Novel05451|TEA006376.1|TEA012764.1|Novel05588|Novel07394|TEA023633.1|Novel04453
GO:0044281	small molecule metabolic process	biological_process	0.52515	1	14	156	1679	19137	TEA031206.1|TEA025499.1|TEA026012.1|TEA001862.1|TEA000809.1|TEA025976.1|TEA024328.1|TEA000441.1|TEA000580.1|TEA004234.1|TEA027984.1|TEA003056.1|Novel05588|TEA017333.1
GO:0010629	negative regulation of gene expression	biological_process	0.52934	1	1	156	89	19137	Novel05702
GO:0010033	response to organic substance	biological_process	0.5457	1	3	156	347	19137	TEA026204.1|TEA003103.1|TEA023633.1
GO:0042440	pigment metabolic process	biological_process	0.54923	1	1	156	95	19137	TEA005844.1
GO:0070887	cellular response to chemical stimulus	biological_process	0.55051	1	2	156	222	19137	TEA023633.1|TEA023332.1
GO:0000003	reproduction	biological_process	0.55191	1	1	156	96	19137	TEA033642.1
GO:0008652	cellular amino acid biosynthetic process	biological_process	0.55431	1	2	156	222	19137	TEA017333.1|TEA004234.1
GO:1901565	organonitrogen compound catabolic process	biological_process	0.55758	1	1	156	99	19137	Novel00914
GO:0070838	divalent metal ion transport	biological_process	0.55765	1	1	156	97	19137	TEA026012.1
GO:0015711	organic anion transport	biological_process	0.55795	1	1	156	94	19137	TEA004184.1
GO:1901701	cellular response to oxygen-containing compound	biological_process	0.56001	1	1	156	97	19137	TEA023332.1
GO:0006732	coenzyme metabolic process	biological_process	0.56755	1	2	156	227	19137	Novel06229|TEA000580.1
GO:0006520	cellular amino acid metabolic process	biological_process	0.56834	1	4	156	484	19137	TEA000809.1|TEA017333.1|TEA004234.1|TEA031206.1
GO:0072511	divalent inorganic cation transport	biological_process	0.56948	1	1	156	100	19137	TEA026012.1
GO:0070085	glycosylation	biological_process	0.57271	1	1	156	98	19137	Novel06946
GO:0009416	response to light stimulus	biological_process	0.57607	1	1	156	103	19137	TEA031692.1
GO:0010604	positive regulation of macromolecule metabolic process	biological_process	0.5781	1	1	156	103	19137	TEA023633.1
GO:0010035	response to inorganic substance	biological_process	0.58855	1	1	156	109	19137	TEA023332.1
GO:0009888	tissue development	biological_process	0.59379	1	1	156	107	19137	TEA029105.1
GO:0043414	macromolecule methylation	biological_process	0.59438	1	1	156	109	19137	TEA026130.1
GO:0006364	rRNA processing	biological_process	0.59655	1	1	156	108	19137	Novel05588
GO:0033692	cellular polysaccharide biosynthetic process	biological_process	0.59834	1	1	156	105	19137	Novel05549
GO:0016072	rRNA metabolic process	biological_process	0.59984	1	1	156	109	19137	Novel05588
GO:0009058	biosynthetic process	biological_process	0.61189	1	25	156	3178	19137	TEA015503.1|Novel06229|Novel07394|TEA017333.1|TEA010322.1|TEA005164.1|TEA005844.1|TEA008720.1|TEA010027.1|TEA011057.1|TEA012764.1|Novel05588|TEA000580.1|TEA024328.1|Novel04453|Novel05549|TEA027984.1|TEA004234.1|TEA023633.1|TEA006376.1|Novel05451|TEA033137.1|TEA026012.1|TEA025499.1|TEA026204.1
GO:1901576	organic substance biosynthetic process	biological_process	0.6136	1	24	156	3049	19137	TEA010027.1|TEA008720.1|TEA005164.1|TEA005844.1|TEA011057.1|TEA017333.1|Novel07394|Novel06229|TEA015503.1|TEA010322.1|TEA026204.1|TEA026012.1|TEA025499.1|TEA033137.1|Novel05451|TEA006376.1|Novel05588|TEA012764.1|TEA023633.1|Novel05549|TEA004234.1|TEA027984.1|Novel04453|TEA024328.1
GO:0043170	macromolecule metabolic process	biological_process	0.62138	1	44	156	5526	19137	TEA003764.1|TEA016276.1|TEA026204.1|TEA033211.1|TEA002095.1|TEA017408.1|TEA006376.1|TEA023644.1|TEA006851.1|Novel05549|TEA015484.1|Novel04453|TEA010027.1|TEA024156.1|TEA033671.1|TEA011057.1|TEA027510.1|TEA023451.1|TEA003103.1|TEA034050.1|TEA026130.1|TEA003992.1|TEA005744.1|Novel03608|TEA008887.1|TEA013018.1|TEA022364.1|Novel05451|TEA033137.1|TEA014732.1|Novel05588|TEA012764.1|TEA033806.1|TEA02363…
GO:0072524	pyridine-containing compound metabolic process	biological_process	0.62746	1	1	156	116	19137	TEA000580.1
GO:0000271	polysaccharide biosynthetic process	biological_process	0.63519	1	1	156	116	19137	Novel05549
GO:0044249	cellular biosynthetic process	biological_process	0.64162	1	23	156	2972	19137	TEA010027.1|TEA008720.1|TEA005844.1|TEA005164.1|TEA011057.1|TEA017333.1|Novel06229|Novel07394|TEA010322.1|TEA026204.1|TEA026012.1|TEA025499.1|Novel05451|TEA006376.1|TEA033137.1|Novel05588|TEA012764.1|Novel05549|TEA004234.1|TEA023633.1|TEA027984.1|Novel04453|TEA000580.1
GO:0016568	chromatin modification	biological_process	0.64692	1	1	156	123	19137	Novel05588
GO:0031325	positive regulation of cellular metabolic process	biological_process	0.64733	1	1	156	124	19137	TEA023633.1
GO:0008610	lipid biosynthetic process	biological_process	0.64873	1	2	156	264	19137	TEA024328.1|TEA025499.1
GO:0010605	negative regulation of macromolecule metabolic process	biological_process	0.65332	1	1	156	127	19137	Novel05702
GO:0006790	sulfur compound metabolic process	biological_process	0.65371	1	1	156	128	19137	Novel06229
GO:0065008	regulation of biological quality	biological_process	0.65879	1	3	156	417	19137	TEA033211.1|TEA024328.1|Novel05588
GO:0006366	transcription from RNA polymerase II promoter	biological_process	0.66172	1	1	156	131	19137	Novel05588
GO:0009314	response to radiation	biological_process	0.66274	1	1	156	129	19137	TEA031692.1
GO:0034637	cellular carbohydrate biosynthetic process	biological_process	0.664	1	1	156	125	19137	Novel05549
GO:0006470	protein dephosphorylation	biological_process	0.66612	1	1	156	131	19137	TEA005744.1
GO:0019439	aromatic compound catabolic process	biological_process	0.66834	1	2	156	269	19137	TEA025976.1|TEA007371.1
GO:1901361	organic cyclic compound catabolic process	biological_process	0.66836	1	2	156	269	19137	TEA025976.1|TEA007371.1
GO:0006073	cellular glucan metabolic process	biological_process	0.67273	1	1	156	129	19137	Novel05549
GO:0009145	purine nucleoside triphosphate biosynthetic process	biological_process	0.67347	1	1	156	137	19137	TEA026012.1
GO:0009206	purine ribonucleoside triphosphate biosynthetic process	biological_process	0.67347	1	1	156	137	19137	TEA026012.1
GO:0051649	establishment of localization in cell	biological_process	0.67758	1	4	156	552	19137	TEA024328.1|TEA031621.1|TEA028356.1|TEA028326.1
GO:0019318	hexose metabolic process	biological_process	0.6798	1	1	156	136	19137	TEA015503.1
GO:0009201	ribonucleoside triphosphate biosynthetic process	biological_process	0.69074	1	1	156	143	19137	TEA026012.1
GO:0072594	establishment of protein localization to organelle	biological_process	0.69317	1	1	156	142	19137	TEA024328.1
GO:0022414	reproductive process	biological_process	0.69341	1	2	156	282	19137	TEA033642.1|TEA023897.1
GO:0009142	nucleoside triphosphate biosynthetic process	biological_process	0.70176	1	1	156	148	19137	TEA026012.1
GO:0009725	response to hormone	biological_process	0.70375	1	2	156	297	19137	TEA026204.1|TEA003103.1
GO:0044802	single-organism membrane organization	biological_process	0.70543	1	1	156	146	19137	TEA024328.1
GO:0042254	ribosome biogenesis	biological_process	0.70852	1	1	156	150	19137	Novel05588
GO:0010467	gene expression	biological_process	0.71221	1	17	156	2356	19137	TEA026130.1|Novel07394|TEA011057.1|Novel05702|TEA008720.1|TEA010027.1|TEA005164.1|TEA023633.1|Novel04453|TEA024328.1|TEA012764.1|Novel05588|TEA026204.1|TEA033137.1|TEA006376.1|Novel05451|TEA013018.1
GO:0009719	response to endogenous stimulus	biological_process	0.71372	1	2	156	303	19137	TEA026204.1|TEA003103.1
GO:0051641	cellular localization	biological_process	0.73564	1	4	156	598	19137	TEA031621.1|TEA024328.1|TEA028356.1|TEA028326.1
GO:0048523	negative regulation of cellular process	biological_process	0.73793	1	1	156	161	19137	TEA026204.1
GO:0033365	protein localization to organelle	biological_process	0.73836	1	1	156	161	19137	TEA024328.1
GO:1901575	organic substance catabolic process	biological_process	0.73861	1	6	156	870	19137	TEA007371.1|TEA023451.1|Novel00914|TEA025976.1|TEA024328.1|TEA010679.1
GO:0009146	purine nucleoside triphosphate catabolic process	biological_process	0.73976	1	1	156	156	19137	TEA025976.1
GO:0009203	ribonucleoside triphosphate catabolic process	biological_process	0.73976	1	1	156	156	19137	TEA025976.1
GO:0009207	purine ribonucleoside triphosphate catabolic process	biological_process	0.73976	1	1	156	156	19137	TEA025976.1
GO:0006605	protein targeting	biological_process	0.73993	1	1	156	163	19137	TEA024328.1
GO:0044264	cellular polysaccharide metabolic process	biological_process	0.74065	1	1	156	156	19137	Novel05549
GO:0044238	primary metabolic process	biological_process	0.74089	1	57	156	7316	19137	Novel07394|TEA015503.1|TEA027790.1|Novel06946|TEA010679.1|TEA021057.1|TEA025976.1|TEA008720.1|TEA005164.1|TEA031206.1|Novel05588|TEA012764.1|TEA033806.1|TEA023633.1|TEA016229.1|TEA024328.1|TEA005744.1|TEA000809.1|TEA008887.1|Novel03608|TEA013018.1|TEA022364.1|TEA001862.1|Novel05451|TEA033137.1|TEA014732.1|TEA017333.1|TEA023451.1|TEA003103.1|TEA003992.1|TEA034050.1|TEA026130.1|TEA010027.1|TEA02415…
GO:0009143	nucleoside triphosphate catabolic process	biological_process	0.74187	1	1	156	157	19137	TEA025976.1
GO:0006260	DNA replication	biological_process	0.74231	1	1	156	159	19137	Novel05588
GO:0044267	cellular protein metabolic process	biological_process	0.74235	1	20	156	2727	19137	TEA027510.1|TEA005164.1|TEA008720.1|TEA033671.1|TEA024156.1|TEA003992.1|TEA003103.1|TEA023451.1|TEA027790.1|TEA014732.1|TEA002095.1|TEA033211.1|TEA017408.1|TEA016276.1|TEA005744.1|TEA008887.1|TEA024328.1|TEA015484.1|TEA033806.1|Novel05588
GO:1901292	nucleoside phosphate catabolic process	biological_process	0.74615	1	1	156	159	19137	TEA025976.1
GO:0044237	cellular metabolic process	biological_process	0.74714	1	55	156	7116	19137	TEA023897.1|TEA031206.1|TEA025976.1|TEA008720.1|TEA005164.1|TEA010322.1|Novel06946|Novel00914|Novel07394|TEA004664.1|Novel06229|TEA027790.1|TEA033137.1|Novel05451|TEA014732.1|TEA005744.1|TEA000809.1|TEA008887.1|TEA001862.1|TEA023633.1|TEA023332.1|TEA024328.1|TEA003056.1|Novel05588|TEA012764.1|TEA033806.1|TEA011057.1|TEA027510.1|Novel02703|TEA010027.1|TEA024156.1|TEA033671.1|TEA005844.1|TEA003103.…
GO:0071554	cell wall organization or biogenesis	biological_process	0.74783	1	1	156	164	19137	Novel00914
GO:0030001	metal ion transport	biological_process	0.75118	1	2	156	319	19137	TEA026012.1|Novel05588
GO:0044271	cellular nitrogen compound biosynthetic process	biological_process	0.75722	1	15	156	2139	19137	TEA012764.1|Novel05588|Novel07394|TEA023633.1|Novel04453|TEA008720.1|TEA010027.1|TEA005844.1|TEA005164.1|TEA026012.1|TEA026204.1|TEA011057.1|Novel05451|TEA033137.1|TEA006376.1
GO:0005996	monosaccharide metabolic process	biological_process	0.75907	1	1	156	169	19137	TEA015503.1
GO:0048522	positive regulation of cellular process	biological_process	0.75939	1	1	156	170	19137	TEA023633.1
GO:0005975	carbohydrate metabolic process	biological_process	0.75993	1	6	156	879	19137	TEA016229.1|Novel06946|Novel05549|TEA015503.1|TEA021057.1|TEA003764.1
GO:0006325	chromatin organization	biological_process	0.761	1	1	156	180	19137	Novel05588
GO:0061024	membrane organization	biological_process	0.76395	1	1	156	172	19137	TEA024328.1
GO:0016192	vesicle-mediated transport	biological_process	0.76496	1	2	156	332	19137	TEA028356.1|TEA028326.1
GO:1902580	single-organism cellular localization	biological_process	0.76616	1	1	156	174	19137	TEA024328.1
GO:0034645	cellular macromolecule biosynthetic process	biological_process	0.76979	1	14	156	2019	19137	Novel05588|TEA012764.1|Novel07394|Novel05549|TEA023633.1|Novel04453|TEA010027.1|TEA008720.1|TEA005164.1|TEA011057.1|TEA026204.1|Novel05451|TEA006376.1|TEA033137.1
GO:0009893	positive regulation of metabolic process	biological_process	0.76988	1	1	156	174	19137	TEA023633.1
GO:0046434	organophosphate catabolic process	biological_process	0.77373	1	1	156	173	19137	TEA025976.1
GO:0035556	intracellular signal transduction	biological_process	0.77986	1	2	156	354	19137	Novel05588|TEA011057.1
GO:0006820	anion transport	biological_process	0.78526	1	1	156	177	19137	TEA004184.1
GO:0071310	cellular response to organic substance	biological_process	0.79081	1	1	156	186	19137	TEA023633.1
GO:0009059	macromolecule biosynthetic process	biological_process	0.79168	1	14	156	2053	19137	TEA006376.1|Novel05451|TEA033137.1|TEA011057.1|TEA026204.1|TEA005164.1|TEA010027.1|TEA008720.1|Novel04453|Novel05549|TEA023633.1|Novel07394|Novel05588|TEA012764.1
GO:0050790	regulation of catalytic activity	biological_process	0.79979	1	1	156	195	19137	TEA029059.1
GO:0050789	regulation of biological process	biological_process	0.80674	1	14	156	2048	19137	TEA033137.1|Novel05451|TEA026204.1|TEA033211.1|TEA011057.1|TEA029059.1|TEA010027.1|Novel05702|Novel04453|TEA026130.1|TEA023633.1|Novel07394|Novel05588|TEA012764.1
GO:0009144	purine nucleoside triphosphate metabolic process	biological_process	0.80874	1	2	156	363	19137	TEA025976.1|TEA026012.1
GO:0009205	purine ribonucleoside triphosphate metabolic process	biological_process	0.80874	1	2	156	363	19137	TEA025976.1|TEA026012.1
GO:0032446	protein modification by small protein conjugation	biological_process	0.81348	1	1	156	201	19137	TEA033806.1
GO:0018193	peptidyl-amino acid modification	biological_process	0.81429	1	1	156	203	19137	TEA024156.1
GO:0009199	ribonucleoside triphosphate metabolic process	biological_process	0.81522	1	2	156	368	19137	TEA026012.1|TEA025976.1
GO:0022613	ribonucleoprotein complex biogenesis	biological_process	0.81693	1	1	156	208	19137	Novel05588
GO:0044723	single-organism carbohydrate metabolic process	biological_process	0.82472	1	3	156	524	19137	Novel06946|Novel05549|TEA015503.1
GO:0009141	nucleoside triphosphate metabolic process	biological_process	0.82585	1	2	156	378	19137	TEA025976.1|TEA026012.1
GO:0009056	catabolic process	biological_process	0.82686	1	6	156	972	19137	TEA024328.1|TEA010679.1|Novel00914|TEA025976.1|TEA007371.1|TEA023451.1
GO:0034220	ion transmembrane transport	biological_process	0.82903	1	2	156	379	19137	Novel05588|TEA004184.1
GO:0051704	multi-organism process	biological_process	0.84772	1	2	156	390	19137	TEA005164.1|TEA033642.1
GO:0034470	ncRNA processing	biological_process	0.84828	1	1	156	224	19137	Novel05588
GO:0032259	methylation	biological_process	0.8491	1	1	156	226	19137	TEA026130.1
GO:0016482	cytoplasmic transport	biological_process	0.84933	1	1	156	227	19137	TEA024328.1
GO:1901360	organic cyclic compound metabolic process	biological_process	0.85094	1	22	156	3187	19137	TEA000580.1|Novel04453|TEA024328.1|TEA027984.1|TEA023633.1|TEA012764.1|Novel05588|Novel05451|TEA006376.1|TEA033137.1|TEA026012.1|TEA026204.1|TEA001862.1|TEA000809.1|TEA026130.1|TEA010322.1|TEA007371.1|Novel07394|TEA011057.1|TEA005844.1|TEA010027.1|TEA025976.1
GO:1902589	single-organism organelle organization	biological_process	0.85116	1	2	156	411	19137	Novel05588|TEA024328.1
GO:0006753	nucleoside phosphate metabolic process	biological_process	0.85145	1	3	156	563	19137	TEA025976.1|TEA001862.1|TEA026012.1
GO:0065009	regulation of molecular function	biological_process	0.85771	1	1	156	235	19137	TEA029059.1
GO:0016070	RNA metabolic process	biological_process	0.8595	1	11	156	1747	19137	TEA010027.1|TEA026204.1|TEA011057.1|Novel05451|TEA033137.1|TEA006376.1|Novel05588|TEA012764.1|Novel07394|TEA023633.1|Novel04453
GO:0034655	nucleobase-containing compound catabolic process	biological_process	0.86001	1	1	156	230	19137	TEA025976.1
GO:0003006	developmental process involved in reproduction	biological_process	0.86136	1	1	156	230	19137	TEA023897.1
GO:0065007	biological regulation	biological_process	0.86546	1	15	156	2306	19137	Novel07394|Novel05588|TEA012764.1|TEA024328.1|Novel04453|TEA026130.1|TEA023633.1|TEA010027.1|TEA029059.1|Novel05702|TEA033137.1|Novel05451|TEA033211.1|TEA011057.1|TEA026204.1
GO:0044248	cellular catabolic process	biological_process	0.86602	1	4	156	734	19137	Novel00914|TEA025976.1|TEA007371.1|TEA023451.1
GO:0006461	protein complex assembly	biological_process	0.86792	1	1	156	247	19137	TEA024328.1
GO:0048518	positive regulation of biological process	biological_process	0.86947	1	1	156	241	19137	TEA023633.1
GO:1901564	organonitrogen compound metabolic process	biological_process	0.8696	1	10	156	1657	19137	TEA005164.1|TEA005844.1|TEA008720.1|TEA000809.1|TEA031206.1|Novel00914|Novel05588|TEA017333.1|TEA000580.1|TEA004234.1
GO:0070271	protein complex biogenesis	biological_process	0.87025	1	1	156	249	19137	TEA024328.1
GO:0019637	organophosphate metabolic process	biological_process	0.88242	1	4	156	763	19137	TEA026012.1|TEA001862.1|TEA003056.1|TEA025976.1
GO:1901293	nucleoside phosphate biosynthetic process	biological_process	0.88284	1	1	156	257	19137	TEA026012.1
GO:0070647	protein modification by small protein conjugation or removal	biological_process	0.88324	1	1	156	255	19137	TEA033806.1
GO:0009791	post-embryonic development	biological_process	0.88328	1	1	156	250	19137	TEA029105.1
GO:0051603	proteolysis involved in cellular protein catabolic process	biological_process	0.88575	1	1	156	261	19137	TEA023451.1
GO:0046700	heterocycle catabolic process	biological_process	0.886	1	1	156	254	19137	TEA025976.1
GO:0044257	cellular protein catabolic process	biological_process	0.88762	1	1	156	263	19137	TEA023451.1
GO:0098662	inorganic cation transmembrane transport	biological_process	0.88786	1	1	156	263	19137	Novel05588
GO:0044270	cellular nitrogen compound catabolic process	biological_process	0.88908	1	1	156	257	19137	TEA025976.1
GO:1901605	alpha-amino acid metabolic process	biological_process	0.88937	1	1	156	264	19137	TEA000809.1
GO:0055086	nucleobase-containing small molecule metabolic process	biological_process	0.89146	1	3	156	620	19137	TEA025976.1|TEA001862.1|TEA026012.1
GO:0044262	cellular carbohydrate metabolic process	biological_process	0.89243	1	1	156	259	19137	Novel05549
GO:0032502	developmental process	biological_process	0.89248	1	3	156	615	19137	TEA023897.1|TEA029105.1|TEA024328.1
GO:0098660	inorganic ion transmembrane transport	biological_process	0.8964	1	1	156	272	19137	Novel05588
GO:0044260	cellular macromolecule metabolic process	biological_process	0.89672	1	33	156	4769	19137	TEA005744.1|TEA008887.1|TEA033137.1|Novel05451|TEA014732.1|TEA033806.1|Novel05588|TEA012764.1|TEA024328.1|TEA023633.1|TEA005164.1|TEA008720.1|Novel07394|TEA027790.1|Novel00914|TEA016276.1|TEA006376.1|TEA033211.1|TEA002095.1|TEA026204.1|TEA017408.1|Novel04453|Novel05549|TEA015484.1|TEA010027.1|TEA024156.1|TEA033671.1|TEA027510.1|TEA011057.1|TEA023451.1|TEA026130.1|TEA003992.1|TEA003103.1
GO:0098655	cation transmembrane transport	biological_process	0.90366	1	1	156	280	19137	Novel05588
GO:0030163	protein catabolic process	biological_process	0.90655	1	1	156	286	19137	TEA023451.1
GO:0015672	monovalent inorganic cation transport	biological_process	0.90727	1	1	156	285	19137	Novel05588
GO:0051276	chromosome organization	biological_process	0.91211	1	1	156	297	19137	Novel05588
GO:0050794	regulation of cellular process	biological_process	0.91267	1	11	156	1870	19137	Novel07394|TEA012764.1|Novel05588|Novel04453|TEA023633.1|TEA010027.1|TEA033137.1|Novel05451|TEA011057.1|TEA033211.1|TEA026204.1
GO:0006725	cellular aromatic compound metabolic process	biological_process	0.91355	1	20	156	3110	19137	TEA005844.1|TEA025976.1|TEA010027.1|TEA011057.1|TEA007371.1|Novel07394|TEA026130.1|TEA010322.1|TEA001862.1|TEA000809.1|TEA033137.1|Novel05451|TEA006376.1|TEA026012.1|TEA026204.1|TEA012764.1|Novel05588|TEA000580.1|Novel04453|TEA023633.1
GO:0046907	intracellular transport	biological_process	0.91507	1	2	156	487	19137	TEA024328.1|TEA031621.1
GO:0044712	single-organism catabolic process	biological_process	0.91776	1	2	156	485	19137	TEA025976.1|TEA007371.1
GO:1901566	organonitrogen compound biosynthetic process	biological_process	0.91911	1	6	156	1184	19137	TEA005844.1|TEA005164.1|TEA008720.1|TEA017333.1|Novel05588|TEA004234.1
GO:0007275	multicellular organismal development	biological_process	0.91915	1	2	156	488	19137	TEA024328.1|TEA029105.1
GO:0044265	cellular macromolecule catabolic process	biological_process	0.93307	1	1	156	324	19137	TEA023451.1
GO:0065003	macromolecular complex assembly	biological_process	0.93549	1	1	156	334	19137	TEA024328.1
GO:0034660	ncRNA metabolic process	biological_process	0.93646	1	1	156	328	19137	Novel05588
GO:1902582	single-organism intracellular transport	biological_process	0.93652	1	1	156	330	19137	TEA024328.1
GO:0071822	protein complex subunit organization	biological_process	0.9374	1	1	156	346	19137	TEA024328.1
GO:0043933	macromolecular complex subunit organization	biological_process	0.94066	1	2	156	556	19137	Novel05588|TEA024328.1
GO:0006812	cation transport	biological_process	0.94116	1	2	156	545	19137	Novel05588|TEA026012.1
GO:0044707	single-multicellular organism process	biological_process	0.9431	1	2	156	537	19137	TEA029105.1|TEA024328.1
GO:0051716	cellular response to stimulus	biological_process	0.94784	1	5	156	1083	19137	TEA023633.1|TEA023332.1|TEA011057.1|TEA033211.1|Novel05588
GO:0006886	intracellular protein transport	biological_process	0.94803	1	1	156	350	19137	TEA024328.1
GO:0009117	nucleotide metabolic process	biological_process	0.94815	1	1	156	354	19137	TEA001862.1
GO:0006412	translation	biological_process	0.95101	1	2	156	604	19137	TEA005164.1|TEA008720.1
GO:0006259	DNA metabolic process	biological_process	0.95181	1	2	156	561	19137	Novel05588|TEA026130.1
GO:0090407	organophosphate biosynthetic process	biological_process	0.95326	1	1	156	366	19137	TEA026012.1
GO:0043043	peptide biosynthetic process	biological_process	0.95485	1	2	156	615	19137	TEA005164.1|TEA008720.1
GO:0044085	cellular component biogenesis	biological_process	0.95734	1	2	156	601	19137	TEA024328.1|Novel05588
GO:0044767	single-organism developmental process	biological_process	0.95773	1	2	156	580	19137	TEA024328.1|TEA029105.1
GO:0006811	ion transport	biological_process	0.95849	1	3	156	775	19137	TEA026012.1|Novel05588|TEA004184.1
GO:0071702	organic substance transport	biological_process	0.95954	1	3	156	775	19137	TEA024328.1|Novel05588|TEA004184.1
GO:0006807	nitrogen compound metabolic process	biological_process	0.96071	1	24	156	3931	19137	TEA000580.1|Novel04453|TEA023633.1|TEA004234.1|TEA012764.1|Novel05588|TEA033137.1|Novel05451|TEA006376.1|TEA026012.1|TEA026204.1|TEA001862.1|TEA000809.1|TEA026130.1|Novel07394|Novel00914|TEA017333.1|TEA031206.1|TEA011057.1|TEA005844.1|TEA005164.1|TEA008720.1|TEA025976.1|TEA010027.1
GO:0032501	multicellular organismal process	biological_process	0.96164	1	2	156	591	19137	TEA029105.1|TEA024328.1
GO:0090304	nucleic acid metabolic process	biological_process	0.9617	1	12	156	2218	19137	Novel07394|TEA012764.1|Novel05588|TEA026130.1|Novel04453|TEA023633.1|TEA010027.1|Novel05451|TEA033137.1|TEA006376.1|TEA026204.1|TEA011057.1
GO:0033036	macromolecule localization	biological_process	0.96373	1	2	156	613	19137	TEA024328.1|Novel05588
GO:0055085	transmembrane transport	biological_process	0.96425	1	3	156	786	19137	TEA024328.1|TEA004184.1|Novel05588
GO:0043604	amide biosynthetic process	biological_process	0.96445	1	2	156	648	19137	TEA008720.1|TEA005164.1
GO:0023052	signaling	biological_process	0.96474	1	3	156	805	19137	TEA011057.1|TEA016276.1|Novel05588
GO:0034613	cellular protein localization	biological_process	0.96505	1	1	156	397	19137	TEA024328.1
GO:0070727	cellular macromolecule localization	biological_process	0.96655	1	1	156	402	19137	TEA024328.1
GO:0006518	peptide metabolic process	biological_process	0.967	1	2	156	660	19137	TEA008720.1|TEA005164.1
GO:0022607	cellular component assembly	biological_process	0.97159	1	1	156	436	19137	TEA024328.1
GO:0044699	single-organism process	biological_process	0.97348	1	42	156	6364	19137	TEA028356.1|Novel04857|TEA001862.1|TEA004184.1|TEA000809.1|TEA024328.1|TEA023332.1|TEA003056.1|Novel05588|TEA031206.1|TEA025976.1|Novel05702|TEA008150.1|Novel06946|TEA029105.1|TEA010322.1|Novel06229|TEA028326.1|TEA015503.1|TEA000214.1|Novel06424|TEA013324.1|TEA026204.1|TEA033211.1|TEA026012.1|TEA025499.1|TEA000377.1|TEA000580.1|TEA000441.1|Novel05549|TEA027984.1|TEA004234.1|TEA010762.1|Novel02703…
GO:0046483	heterocycle metabolic process	biological_process	0.97441	1	17	156	3037	19137	TEA001862.1|Novel05451|TEA006376.1|TEA033137.1|TEA026204.1|TEA026012.1|Novel05588|TEA012764.1|Novel04453|TEA000580.1|TEA023633.1|TEA005844.1|TEA025976.1|TEA010027.1|TEA011057.1|Novel07394|TEA026130.1
GO:0006396	RNA processing	biological_process	0.97782	1	1	156	452	19137	Novel05588
GO:0009987	cellular process	biological_process	0.9779	1	64	156	9245	19137	TEA028356.1|TEA014732.1|Novel05451|TEA008887.1|TEA005744.1|TEA000809.1|TEA001862.1|TEA023633.1|TEA023332.1|Novel05588|TEA003056.1|TEA031206.1|Novel05702|TEA011053.1|TEA010322.1|TEA010679.1|Novel07394|TEA017408.1|TEA002095.1|TEA033211.1|TEA026204.1|Novel05549|TEA004234.1|TEA027984.1|TEA013632.1|TEA025761.1|TEA011057.1|TEA033671.1|TEA024156.1|TEA010027.1|TEA003103.1|Novel00440|TEA006182.1|TEA017333…
GO:0043603	cellular amide metabolic process	biological_process	0.98003	1	2	156	729	19137	TEA005164.1|TEA008720.1
GO:0044765	single-organism transport	biological_process	0.98117	1	7	156	1581	19137	Novel05588|TEA004184.1|TEA028326.1|TEA026012.1|TEA028356.1|TEA000377.1|TEA024328.1
GO:0006139	nucleobase-containing compound metabolic process	biological_process	0.98169	1	15	156	2829	19137	Novel05451|TEA033137.1|TEA006376.1|TEA026012.1|TEA026204.1|TEA011057.1|TEA001862.1|TEA010027.1|TEA025976.1|TEA026130.1|Novel04453|TEA023633.1|Novel07394|TEA012764.1|Novel05588
GO:0015031	protein transport	biological_process	0.98297	1	1	156	484	19137	TEA024328.1
GO:0048856	anatomical structure development	biological_process	0.98365	1	1	156	478	19137	TEA029105.1
GO:1902578	single-organism localization	biological_process	0.98376	1	7	156	1609	19137	TEA026012.1|TEA028356.1|TEA000377.1|TEA024328.1|Novel05588|TEA004184.1|TEA028326.1
GO:0045184	establishment of protein localization	biological_process	0.98491	1	1	156	498	19137	TEA024328.1
GO:0051234	establishment of localization	biological_process	0.98583	1	12	156	2436	19137	TEA024328.1|TEA031621.1|TEA000377.1|TEA028717.1|Novel05588|TEA012255.1|TEA028326.1|TEA013170.1|TEA028356.1|TEA026012.1|TEA025976.1|TEA004184.1
GO:0034641	cellular nitrogen compound metabolic process	biological_process	0.9876	1	19	156	3534	19137	Novel07394|TEA026130.1|TEA025976.1|TEA010027.1|TEA008720.1|TEA005164.1|TEA005844.1|TEA011057.1|Novel05588|TEA012764.1|TEA023633.1|Novel04453|TEA000580.1|TEA001862.1|TEA026204.1|TEA026012.1|Novel05451|TEA033137.1|TEA006376.1
GO:0007165	signal transduction	biological_process	0.98836	1	2	156	768	19137	TEA011057.1|Novel05588
GO:0008104	protein localization	biological_process	0.98839	1	1	156	529	19137	TEA024328.1
GO:0044700	single organism signaling	biological_process	0.98854	1	2	156	770	19137	TEA011057.1|Novel05588
GO:0051179	localization	biological_process	0.98888	1	12	156	2491	19137	TEA013170.1|TEA026012.1|TEA028356.1|TEA025976.1|TEA004184.1|TEA031621.1|TEA000377.1|TEA024328.1|TEA028717.1|Novel05588|TEA012255.1|TEA028326.1
GO:1901135	carbohydrate derivative metabolic process	biological_process	0.98996	1	1	156	543	19137	Novel00914
GO:0044763	single-organism cellular process	biological_process	0.99127	1	28	156	4824	19137	TEA001862.1|TEA004184.1|TEA000809.1|TEA033211.1|TEA026012.1|TEA025499.1|TEA028356.1|TEA003056.1|Novel05588|TEA024328.1|TEA000441.1|TEA000580.1|Novel05549|TEA027984.1|TEA004234.1|TEA023332.1|TEA005844.1|TEA025976.1|Novel05702|Novel02703|TEA031206.1|TEA011057.1|Novel06229|TEA028326.1|TEA007371.1|TEA017333.1|TEA010322.1|Novel06946
GO:0006996	organelle organization	biological_process	0.99142	1	2	156	824	19137	Novel05588|TEA024328.1
GO:0006796	phosphate-containing compound metabolic process	biological_process	0.99176	1	8	156	1880	19137	TEA001862.1|TEA005744.1|TEA025976.1|TEA026012.1|TEA004664.1|TEA017333.1|TEA003056.1|Novel00440
GO:0007154	cell communication	biological_process	0.99223	1	2	156	823	19137	Novel05588|TEA011057.1
GO:0006793	phosphorus metabolic process	biological_process	0.99237	1	8	156	1895	19137	TEA004664.1|TEA003056.1|TEA017333.1|Novel00440|TEA001862.1|TEA025976.1|TEA005744.1|TEA026012.1
GO:0006810	transport	biological_process	0.99566	1	10	156	2351	19137	TEA025976.1|TEA004184.1|TEA028356.1|TEA026012.1|Novel05588|TEA012255.1|TEA028326.1|TEA000377.1|TEA031621.1|TEA024328.1
GO:0016310	phosphorylation	biological_process	0.99895	1	2	156	1048	19137	TEA001862.1|TEA017333.1
GO:0043412	macromolecule modification	biological_process	0.99907	1	6	156	1895	19137	TEA016276.1|TEA033806.1|TEA024156.1|Novel05588|TEA005744.1|TEA026130.1
GO:0006464	cellular protein modification process	biological_process	0.99929	1	5	156	1745	19137	Novel05588|TEA005744.1|TEA024156.1|TEA016276.1|TEA033806.1
GO:0036211	protein modification process	biological_process	0.99929	1	5	156	1745	19137	TEA016276.1|TEA033806.1|TEA024156.1|Novel05588|TEA005744.1
GO:0016043	cellular component organization	biological_process	0.99986	1	2	156	1345	19137	TEA024328.1|Novel05588
GO:0071840	cellular component organization or biogenesis	biological_process	0.99995	1	2	156	1477	19137	TEA024328.1|Novel05588
GO:0034457	Mpp10 complex	cellular_component	0.0089517	1	1	156	1	19137	Novel05588
GO:0005788	endoplasmic reticulum lumen	cellular_component	0.017765	1	1	156	2	19137	TEA033211.1
GO:0009941	chloroplast envelope	cellular_component	0.018186	1	4	156	119	19137	TEA000441.1|TEA010679.1|TEA027984.1|TEA003103.1
GO:0009526	plastid envelope	cellular_component	0.030211	1	4	156	141	19137	TEA003103.1|TEA027984.1|TEA010679.1|TEA000441.1
GO:0009279	cell outer membrane	cellular_component	0.035184	1	1	156	4	19137	Novel06627
GO:0016593	Cdc73/Paf1 complex	cellular_component	0.043969	1	1	156	5	19137	Novel05588
GO:0044432	endoplasmic reticulum part	cellular_component	0.064558	1	4	156	185	19137	TEA033211.1|TEA027510.1|Novel05588|TEA024156.1
GO:0030686	90S preribosome	cellular_component	0.074457	1	1	156	9	19137	Novel05588
GO:0044462	external encapsulating structure part	cellular_component	0.083775	1	1	156	10	19137	Novel06627
GO:0005732	small nucleolar ribonucleoprotein complex	cellular_component	0.084154	1	1	156	11	19137	Novel05588
GO:0008023	transcription elongation factor complex	cellular_component	0.085224	1	1	156	10	19137	Novel05588
GO:0009535	chloroplast thylakoid membrane	cellular_component	0.090804	1	2	156	62	19137	TEA027984.1|TEA024328.1
GO:0055035	plastid thylakoid membrane	cellular_component	0.093363	1	2	156	63	19137	TEA027984.1|TEA024328.1
GO:0030313	cell envelope	cellular_component	0.098239	1	1	156	12	19137	Novel06627
GO:0031975	envelope	cellular_component	0.12662	1	6	156	421	19137	TEA027984.1|TEA003103.1|Novel06627|TEA000441.1|TEA010679.1|TEA024328.1
GO:0044434	chloroplast part	cellular_component	0.12811	1	5	156	322	19137	TEA003103.1|TEA027984.1|TEA010679.1|TEA024328.1|TEA000441.1
GO:0042651	thylakoid membrane	cellular_component	0.1436	1	2	156	83	19137	TEA027984.1|TEA024328.1
GO:0044452	nucleolar part	cellular_component	0.16006	1	1	156	21	19137	Novel05588
GO:0044435	plastid part	cellular_component	0.17511	1	5	156	361	19137	TEA000441.1|TEA024328.1|TEA010679.1|TEA027984.1|TEA003103.1
GO:0032040	small-subunit processome	cellular_component	0.20265	1	1	156	27	19137	Novel05588
GO:0071944	cell periphery	cellular_component	0.2042	1	9	156	775	19137	TEA003103.1|TEA021570.1|Novel05588|TEA004010.1|TEA023395.1|Novel06627|TEA003764.1|TEA021057.1|TEA004184.1
GO:0031967	organelle envelope	cellular_component	0.2353	1	5	156	409	19137	TEA024328.1|TEA010679.1|TEA000441.1|TEA003103.1|TEA027984.1
GO:0009534	chloroplast thylakoid	cellular_component	0.23735	1	2	156	117	19137	TEA024328.1|TEA027984.1
GO:0016591	DNA-directed RNA polymerase II, holoenzyme	cellular_component	0.24146	1	1	156	35	19137	Novel05588
GO:0031976	plastid thylakoid	cellular_component	0.24622	1	2	156	120	19137	TEA024328.1|TEA027984.1
GO:0030312	external encapsulating structure	cellular_component	0.25237	1	3	156	208	19137	Novel06627|TEA003764.1|TEA021057.1
GO:0005783	endoplasmic reticulum	cellular_component	0.26466	1	4	156	317	19137	Novel05588|TEA024156.1|TEA027510.1|TEA033211.1
GO:0030684	preribosome	cellular_component	0.31676	1	1	156	46	19137	Novel05588
GO:0055029	nuclear DNA-directed RNA polymerase complex	cellular_component	0.31874	1	1	156	49	19137	Novel05588
GO:0009506	plasmodesma	cellular_component	0.32053	1	2	156	136	19137	TEA004010.1|TEA021294.1
GO:0055044	symplast	cellular_component	0.32053	1	2	156	136	19137	TEA021294.1|TEA004010.1
GO:0005911	cell-cell junction	cellular_component	0.32378	1	2	156	137	19137	TEA021294.1|TEA004010.1
GO:0000428	DNA-directed RNA polymerase complex	cellular_component	0.32486	1	1	156	50	19137	Novel05588
GO:0030880	RNA polymerase complex	cellular_component	0.32486	1	1	156	50	19137	Novel05588
GO:0030054	cell junction	cellular_component	0.32706	1	2	156	138	19137	TEA004010.1|TEA021294.1
GO:0005886	plasma membrane	cellular_component	0.33486	1	6	156	560	19137	TEA003103.1|TEA023395.1|TEA021570.1|TEA004184.1|TEA004010.1|Novel05588
GO:0000775	chromosome, centromeric region	cellular_component	0.34424	1	1	156	52	19137	Novel05588
GO:0048046	apoplast	cellular_component	0.34467	1	1	156	51	19137	TEA007371.1
GO:0034357	photosynthetic membrane	cellular_component	0.35316	1	2	156	155	19137	TEA027984.1|TEA024328.1
GO:0019031	viral envelope	cellular_component	0.35555	1	1	156	51	19137	Novel05588
GO:0036338	viral membrane	cellular_component	0.35555	1	1	156	51	19137	Novel05588
GO:0005576	extracellular region	cellular_component	0.37243	1	4	156	376	19137	TEA007371.1|TEA003764.1|TEA021057.1|TEA033642.1
GO:0044436	thylakoid part	cellular_component	0.38803	1	2	156	168	19137	TEA024328.1|TEA027984.1
GO:0098687	chromosomal region	cellular_component	0.40081	1	1	156	63	19137	Novel05588
GO:0005789	endoplasmic reticulum membrane	cellular_component	0.41337	1	2	156	174	19137	Novel05588|TEA024156.1
GO:0042175	nuclear outer membrane-endoplasmic reticulum membrane network	cellular_component	0.41337	1	2	156	174	19137	Novel05588|TEA024156.1
GO:0061695	transferase complex, transferring phosphorus-containing groups	cellular_component	0.41436	1	1	156	66	19137	Novel05588
GO:0019867	outer membrane	cellular_component	0.46938	1	1	156	75	19137	Novel06627
GO:0009579	thylakoid	cellular_component	0.52084	1	2	156	220	19137	TEA027984.1|TEA024328.1
GO:0009507	chloroplast	cellular_component	0.52975	1	5	156	585	19137	TEA003103.1|TEA027984.1|TEA000441.1|TEA024328.1|TEA010679.1
GO:0005730	nucleolus	cellular_component	0.5434	1	1	156	94	19137	Novel05588
GO:0031984	organelle subcompartment	cellular_component	0.55009	1	2	156	223	19137	TEA027984.1|TEA024328.1
GO:0005743	mitochondrial inner membrane	cellular_component	0.56265	1	1	156	106	19137	TEA024328.1
GO:0005774	vacuolar membrane	cellular_component	0.66253	1	1	156	130	19137	TEA003103.1
GO:0044437	vacuolar part	cellular_component	0.66253	1	1	156	130	19137	TEA003103.1
GO:0009536	plastid	cellular_component	0.66304	1	6	156	827	19137	TEA005844.1|TEA027984.1|TEA003103.1|TEA000441.1|TEA010679.1|TEA024328.1
GO:0044423	virion part	cellular_component	0.67321	1	1	156	134	19137	Novel05588
GO:0044451	nucleoplasm part	cellular_component	0.67761	1	1	156	138	19137	Novel05588
GO:0031966	mitochondrial membrane	cellular_component	0.69712	1	1	156	151	19137	TEA024328.1
GO:0019012	virion	cellular_component	0.69819	1	1	156	143	19137	Novel05588
GO:0009570	chloroplast stroma	cellular_component	0.70358	1	1	156	144	19137	TEA003103.1
GO:0005740	mitochondrial envelope	cellular_component	0.71268	1	1	156	158	19137	TEA024328.1
GO:0019866	organelle inner membrane	cellular_component	0.71821	1	1	156	161	19137	TEA024328.1
GO:0005654	nucleoplasm	cellular_component	0.73524	1	1	156	161	19137	Novel05588
GO:0044427	chromosomal part	cellular_component	0.74708	1	1	156	175	19137	Novel05588
GO:0098588	bounding membrane of organelle	cellular_component	0.76325	1	3	156	482	19137	TEA003103.1|TEA024156.1|Novel05588
GO:0009532	plastid stroma	cellular_component	0.77087	1	1	156	177	19137	TEA003103.1
GO:0044429	mitochondrial part	cellular_component	0.79001	1	1	156	198	19137	TEA024328.1
GO:0005773	vacuole	cellular_component	0.81242	1	1	156	199	19137	TEA003103.1
GO:0031090	organelle membrane	cellular_component	0.81785	1	4	156	693	19137	Novel05588|TEA024156.1|TEA024328.1|TEA003103.1
GO:0043233	organelle lumen	cellular_component	0.81954	1	2	156	379	19137	TEA033211.1|Novel05588
GO:0070013	intracellular organelle lumen	cellular_component	0.81954	1	2	156	379	19137	Novel05588|TEA033211.1
GO:0031974	membrane-enclosed lumen	cellular_component	0.82701	1	2	156	386	19137	TEA033211.1|Novel05588
GO:0005694	chromosome	cellular_component	0.83685	1	1	156	228	19137	Novel05588
GO:1990234	transferase complex	cellular_component	0.84341	1	1	156	221	19137	Novel05588
GO:0012505	endomembrane system	cellular_component	0.85196	1	4	156	717	19137	Novel05588|TEA024156.1|TEA033211.1|TEA027510.1
GO:0005739	mitochondrion	cellular_component	0.8654	1	2	156	433	19137	TEA003103.1|TEA024328.1
GO:0098805	whole membrane	cellular_component	0.88962	1	1	156	264	19137	TEA003103.1
GO:1902494	catalytic complex	cellular_component	0.93649	1	1	156	333	19137	Novel05588
GO:0031981	nuclear lumen	cellular_component	0.94133	1	1	156	341	19137	Novel05588
GO:0016020	membrane	cellular_component	0.97519	1	31	156	4952	19137	Novel02703|TEA024156.1|TEA025976.1|TEA003103.1|TEA021570.1|Novel00440|TEA010679.1|Novel00914|TEA013462.1|TEA004010.1|TEA025420.1|TEA028326.1|TEA012255.1|TEA028356.1|TEA026012.1|TEA023395.1|Novel06627|TEA013170.1|TEA002095.1|TEA004184.1|TEA022364.1|TEA009186.1|Novel05549|TEA027984.1|TEA022696.1|TEA015482.1|TEA031621.1|TEA024328.1|TEA016185.1|Novel05588|TEA010501.1
GO:0043231	intracellular membrane-bounded organelle	cellular_component	0.97804	1	21	156	3708	19137	TEA003859.1|Novel05588|TEA000441.1|TEA024328.1|TEA031621.1|TEA007410.1|TEA027984.1|TEA023633.1|TEA009745.1|TEA022447.1|TEA006376.1|TEA033137.1|TEA033211.1|TEA017105.1|TEA010679.1|TEA003103.1|TEA029105.1|TEA005844.1|TEA024156.1|TEA011057.1|TEA027510.1
GO:0044446	intracellular organelle part	cellular_component	0.9797	1	9	156	1943	19137	TEA024156.1|TEA027510.1|TEA033211.1|Novel05588|TEA003103.1|TEA027984.1|TEA000441.1|TEA010679.1|TEA024328.1
GO:0043227	membrane-bounded organelle	cellular_component	0.981	1	21	156	3748	19137	TEA009745.1|TEA033211.1|TEA022447.1|TEA033137.1|TEA006376.1|Novel05588|TEA003859.1|TEA007410.1|TEA023633.1|TEA027984.1|TEA031621.1|TEA024328.1|TEA000441.1|TEA024156.1|TEA005844.1|TEA011057.1|TEA027510.1|TEA017105.1|TEA029105.1|TEA003103.1|TEA010679.1
GO:0044422	organelle part	cellular_component	0.98208	1	9	156	1970	19137	TEA024328.1|TEA010679.1|TEA000441.1|TEA027984.1|TEA003103.1|Novel05588|TEA033211.1|TEA027510.1|TEA024156.1
GO:0044464	cell part	cellular_component	0.98325	1	42	156	6667	19137	TEA004184.1|TEA009745.1|TEA013018.1|TEA001862.1|TEA026655.1|TEA028356.1|TEA033137.1|Novel05588|TEA003056.1|TEA003859.1|TEA023332.1|TEA023633.1|TEA024328.1|TEA021057.1|TEA028326.1|TEA027790.1|TEA029105.1|TEA010679.1|TEA011059.1|TEA003764.1|TEA033211.1|Novel06627|TEA023395.1|TEA017408.1|TEA022447.1|TEA006376.1|TEA027984.1|TEA007410.1|TEA015484.1|TEA000377.1|TEA031621.1|TEA000441.1|TEA024156.1|TEA00…
GO:0005829	cytosol	cellular_component	0.98417	1	1	156	498	19137	TEA004010.1
GO:0005623	cell	cellular_component	0.98425	1	42	156	6686	19137	TEA033137.1|TEA026655.1|TEA028356.1|TEA013018.1|TEA001862.1|TEA009745.1|TEA004184.1|TEA024328.1|TEA023332.1|TEA023633.1|TEA003056.1|Novel05588|TEA003859.1|TEA021057.1|TEA010679.1|TEA011059.1|TEA029105.1|TEA028326.1|TEA027790.1|TEA006376.1|TEA022447.1|Novel06627|TEA033211.1|TEA023395.1|TEA017408.1|TEA003764.1|TEA031621.1|TEA000377.1|TEA000441.1|TEA027984.1|TEA007410.1|TEA015484.1|TEA027510.1|TEA01…
GO:0044424	intracellular part	cellular_component	0.98675	1	33	156	5558	19137	TEA006376.1|TEA022447.1|TEA017408.1|TEA033211.1|TEA000441.1|TEA031621.1|TEA007410.1|TEA027984.1|TEA015484.1|TEA005844.1|TEA024156.1|TEA027510.1|TEA011057.1|TEA017105.1|TEA004010.1|TEA003992.1|TEA026130.1|TEA003103.1|TEA001862.1|TEA013018.1|TEA009745.1|TEA033137.1|TEA028356.1|TEA026655.1|TEA003859.1|Novel05588|TEA024328.1|TEA023633.1|TEA023332.1|TEA027790.1|TEA028326.1|TEA010679.1|TEA029105.1
GO:0044428	nuclear part	cellular_component	0.98721	1	1	156	523	19137	Novel05588
GO:0031224	intrinsic component of membrane	cellular_component	0.98963	1	17	156	3227	19137	TEA021570.1|TEA010679.1|Novel00914|TEA013462.1|TEA012255.1|Novel02703|TEA025976.1|TEA015482.1|TEA024328.1|TEA031621.1|Novel05588|TEA026012.1|TEA013170.1|TEA002095.1|TEA004184.1|TEA022364.1|TEA009186.1
GO:0030529	ribonucleoprotein complex	cellular_component	0.9915	1	1	156	629	19137	Novel05588
GO:0005634	nucleus	cellular_component	0.99267	1	5	156	1424	19137	Novel05588|TEA029105.1|TEA023633.1|TEA022447.1|TEA033137.1
GO:0044444	cytoplasmic part	cellular_component	0.99327	1	13	156	2809	19137	TEA024156.1|TEA005844.1|TEA033211.1|TEA027510.1|TEA028356.1|Novel05588|TEA004010.1|TEA028326.1|TEA027984.1|TEA003103.1|TEA024328.1|TEA010679.1|TEA000441.1
GO:0005622	intracellular	cellular_component	0.99447	1	33	156	5790	19137	TEA026655.1|TEA028356.1|TEA033137.1|TEA009745.1|TEA013018.1|TEA001862.1|TEA023633.1|TEA023332.1|TEA024328.1|Novel05588|TEA003859.1|TEA029105.1|TEA010679.1|TEA028326.1|TEA027790.1|TEA033211.1|TEA017408.1|TEA006376.1|TEA022447.1|TEA007410.1|TEA027984.1|TEA015484.1|TEA031621.1|TEA000441.1|TEA027510.1|TEA011057.1|TEA024156.1|TEA005844.1|TEA003103.1|TEA003992.1|TEA026130.1|TEA004010.1|TEA017105.1
GO:0005737	cytoplasm	cellular_component	0.99545	1	16	156	3350	19137	TEA024156.1|TEA005844.1|TEA027510.1|TEA004010.1|TEA028326.1|TEA027790.1|TEA003103.1|TEA010679.1|TEA013018.1|TEA033211.1|TEA028356.1|TEA022447.1|Novel05588|TEA027984.1|TEA024328.1|TEA000441.1
GO:0043229	intracellular organelle	cellular_component	0.99579	1	22	156	4290	19137	TEA009745.1|TEA033211.1|TEA006376.1|TEA033137.1|TEA022447.1|Novel05588|TEA003859.1|TEA007410.1|TEA023633.1|TEA027984.1|TEA024328.1|TEA031621.1|TEA000441.1|TEA024156.1|TEA005844.1|TEA011057.1|TEA027510.1|TEA017105.1|TEA003103.1|TEA029105.1|TEA010679.1|TEA026130.1
GO:0043226	organelle	cellular_component	0.99612	1	22	156	4308	19137	TEA003103.1|TEA029105.1|TEA010679.1|TEA026130.1|TEA017105.1|TEA027510.1|TEA011057.1|TEA024156.1|TEA005844.1|TEA027984.1|TEA007410.1|TEA023633.1|TEA024328.1|TEA031621.1|TEA000441.1|Novel05588|TEA003859.1|TEA033211.1|TEA022447.1|TEA006376.1|TEA033137.1|TEA009745.1
GO:0044425	membrane part	cellular_component	0.99673	1	18	156	3639	19137	TEA025976.1|TEA024156.1|Novel02703|TEA013462.1|Novel00914|TEA012255.1|TEA010679.1|TEA021570.1|TEA004184.1|TEA009186.1|TEA022364.1|TEA013170.1|TEA002095.1|TEA026012.1|Novel05588|TEA015482.1|TEA024328.1|TEA031621.1
GO:0005575	cellular_component	cellular_component	0.99717	1	64	156	9904	19137	TEA026130.1|TEA003992.1|TEA004010.1|TEA017105.1|TEA027510.1|Novel02703|TEA005844.1|TEA022696.1|TEA015484.1|TEA021294.1|TEA015482.1|TEA000441.1|TEA010501.1|TEA023395.1|TEA026012.1|TEA006376.1|TEA022447.1|TEA029105.1|TEA011059.1|Novel00914|TEA028326.1|TEA025420.1|TEA027790.1|TEA033642.1|TEA025976.1|TEA024328.1|TEA033806.1|TEA033137.1|TEA004184.1|TEA009745.1|TEA003103.1|Novel00440|TEA021570.1|TEA012…
GO:0043234	protein complex	cellular_component	0.9976	1	4	156	1429	19137	TEA005744.1|Novel05588|TEA033806.1|TEA028326.1
GO:0016021	integral component of membrane	cellular_component	0.99908	1	11	156	2767	19137	TEA021570.1|TEA015482.1|TEA024328.1|Novel00914|Novel05588|TEA013462.1|TEA002095.1|Novel02703|TEA004184.1|TEA022364.1|TEA009186.1
GO:0043232	intracellular non-membrane-bounded organelle	cellular_component	0.99919	1	1	156	891	19137	Novel05588
GO:0043228	non-membrane-bounded organelle	cellular_component	0.99923	1	1	156	896	19137	Novel05588
GO:0032991	macromolecular complex	cellular_component	0.99996	1	4	156	2051	19137	TEA005744.1|Novel05588|TEA028326.1|TEA033806.1
GO:0051082	unfolded protein binding	molecular_function	8.9716e-06	0.031293	7	156	88	19137	TEA015484.1|TEA017408.1|TEA003992.1|TEA014732.1|TEA008887.1|TEA033671.1|TEA027790.1
GO:0016491	oxidoreductase activity	molecular_function	2.703e-05	0.062853	33	156	1894	19137	Novel04857|TEA019521.1|TEA016185.1|TEA031001.1|TEA028508.1|TEA023332.1|TEA024328.1|TEA008150.1|TEA025976.1|TEA000833.1|TEA023897.1|TEA031206.1|TEA025420.1|TEA010322.1|TEA004508.1|TEA022237.1|TEA006847.1|TEA032553.1|TEA025499.1|TEA013324.1|TEA000214.1|TEA010762.1|TEA027984.1|TEA022696.1|TEA000441.1|TEA033671.1|TEA017970.1|TEA005844.1|TEA026035.1|TEA017333.1|TEA016722.1|TEA007371.1|TEA024522.1
GO:0005506	iron ion binding	molecular_function	0.0017598	1	10	156	402	19137	TEA004508.1|TEA027984.1|TEA010762.1|TEA022696.1|TEA024328.1|TEA028508.1|TEA026035.1|TEA006847.1|TEA019521.1|Novel04857
GO:0050661	NADP binding	molecular_function	0.0037406	1	3	156	36	19137	TEA005844.1|TEA017333.1|TEA008150.1
GO:0016701	oxidoreductase activity, acting on single donors with incorporation of molecular oxygen	molecular_function	0.0037876	1	4	156	77	19137	TEA013324.1|TEA025499.1|TEA010322.1|TEA022237.1
GO:0016628	oxidoreductase activity, acting on the CH-CH group of donors, NAD or NADP as acceptor	molecular_function	0.0044414	1	6	156	181	19137	TEA000214.1|TEA016722.1|TEA024522.1|TEA033671.1|TEA032553.1|TEA025976.1
GO:0016705	oxidoreductase activity, acting on paired donors, with incorporation or reduction of molecular oxygen	molecular_function	0.0045522	1	7	156	246	19137	TEA010322.1|TEA027984.1|TEA000441.1|TEA024328.1|TEA008150.1|TEA028508.1|Novel04857
GO:0008962	phosphatidylglycerophosphatase activity	molecular_function	0.0083229	1	1	156	1	19137	Novel06424
GO:0000996	core DNA-dependent RNA polymerase binding promoter specificity activity	molecular_function	0.0087101	1	2	156	16	19137	Novel05588|Novel07394
GO:0016987	sigma factor activity	molecular_function	0.0087101	1	2	156	16	19137	Novel07394|Novel05588
GO:0004838	L-tyrosine:2-oxoglutarate aminotransferase activity	molecular_function	0.0089513	1	1	156	1	19137	TEA004234.1
GO:0070547	L-tyrosine aminotransferase activity	molecular_function	0.0089513	1	1	156	1	19137	TEA004234.1
GO:0016688	L-ascorbate peroxidase activity	molecular_function	0.0089517	1	1	156	1	19137	TEA026035.1
GO:0051032	nucleic acid transmembrane transporter activity	molecular_function	0.0089517	1	1	156	1	19137	Novel05588
GO:0051033	RNA transmembrane transporter activity	molecular_function	0.0089517	1	1	156	1	19137	Novel05588
GO:0005544	calcium-dependent phospholipid binding	molecular_function	0.0090845	1	2	156	17	19137	TEA021570.1|TEA005948.1
GO:0000990	transcription factor activity, core RNA polymerase binding	molecular_function	0.0096866	1	2	156	17	19137	Novel05588|Novel07394
GO:0004185	serine-type carboxypeptidase activity	molecular_function	0.011836	1	3	156	55	19137	TEA023451.1|Novel03608|TEA034050.1
GO:0050380	undecaprenyl-diphosphatase activity	molecular_function	0.013298	1	1	156	2	19137	Novel00440
GO:0032440	2-alkenal reductase [NAD(P)] activity	molecular_function	0.013898	1	2	156	21	19137	TEA024522.1|TEA000214.1
GO:0016627	oxidoreductase activity, acting on the CH-CH group of donors	molecular_function	0.015679	1	6	156	237	19137	TEA024522.1|TEA016722.1|TEA025976.1|TEA032553.1|TEA033671.1|TEA000214.1
GO:0004497	monooxygenase activity	molecular_function	0.01596	1	5	156	173	19137	TEA024328.1|TEA027984.1|TEA019521.1|TEA028508.1|TEA008150.1
GO:0070008	serine-type exopeptidase activity	molecular_function	0.019965	1	3	156	67	19137	TEA034050.1|TEA023451.1|Novel03608
GO:0020037	heme binding	molecular_function	0.021746	1	4	156	127	19137	TEA024328.1|TEA027984.1|Novel04857|TEA026035.1
GO:0008883	glutamyl-tRNA reductase activity	molecular_function	0.026617	1	1	156	3	19137	TEA005844.1
GO:0019842	vitamin binding	molecular_function	0.028844	1	2	156	33	19137	TEA023897.1|TEA010322.1
GO:0004180	carboxypeptidase activity	molecular_function	0.028964	1	3	156	78	19137	TEA034050.1|Novel03608|TEA023451.1
GO:0004612	phosphoenolpyruvate carboxykinase (ATP) activity	molecular_function	0.031386	1	1	156	4	19137	TEA015503.1
GO:0046906	tetrapyrrole binding	molecular_function	0.033782	1	4	156	146	19137	TEA026035.1|Novel04857|TEA027984.1|TEA024328.1
GO:0030597	RNA glycosylase activity	molecular_function	0.034929	1	1	156	4	19137	TEA005164.1
GO:0004353	glutamate dehydrogenase [NAD(P)+] activity	molecular_function	0.034983	1	1	156	4	19137	TEA031206.1
GO:0051213	dioxygenase activity	molecular_function	0.038693	1	3	156	91	19137	TEA025499.1|TEA010322.1|TEA010762.1
GO:0043169	cation binding	molecular_function	0.039655	1	32	156	2866	19137	TEA025499.1|TEA010800.1|TEA013324.1|TEA006847.1|Novel05549|TEA027984.1|TEA022696.1|TEA015484.1|TEA010762.1|Novel02703|TEA026272.1|TEA027597.1|TEA003103.1|TEA021570.1|TEA026035.1|TEA021384.1|TEA007371.1|TEA030740.1|TEA005744.1|Novel04488|TEA019521.1|Novel04857|TEA023332.1|TEA024328.1|TEA028508.1|Novel05588|TEA003056.1|TEA005948.1|TEA023897.1|TEA004508.1|TEA010322.1|TEA010679.1
GO:0015643	toxic substance binding	molecular_function	0.041314	1	1	156	5	19137	Novel02703
GO:0001071	nucleic acid binding transcription factor activity	molecular_function	0.043286	1	6	156	314	19137	Novel05588|Novel07394|TEA011057.1|TEA023633.1|TEA006376.1|Novel04453
GO:0004499	N,N-dimethylaniline monooxygenase activity	molecular_function	0.043905	1	1	156	5	19137	TEA008150.1
GO:0004017	adenylate kinase activity	molecular_function	0.044538	1	1	156	6	19137	TEA001862.1
GO:0051765	inositol tetrakisphosphate kinase activity	molecular_function	0.047484	1	1	156	6	19137	TEA003056.1
GO:0005217	intracellular ligand-gated ion channel activity	molecular_function	0.04938	1	1	156	6	19137	Novel05588
GO:0005218	intracellular ligand-gated calcium channel activity	molecular_function	0.04938	1	1	156	6	19137	Novel05588
GO:0005219	ryanodine-sensitive calcium-release channel activity	molecular_function	0.04938	1	1	156	6	19137	Novel05588
GO:0015278	calcium-release channel activity	molecular_function	0.04938	1	1	156	6	19137	Novel05588
GO:0004072	aspartate kinase activity	molecular_function	0.052522	1	1	156	6	19137	TEA017333.1
GO:0070546	L-phenylalanine aminotransferase activity	molecular_function	0.056191	1	1	156	7	19137	TEA004234.1
GO:0080130	L-phenylalanine:2-oxoglutarate aminotransferase activity	molecular_function	0.056191	1	1	156	7	19137	TEA004234.1
GO:0051766	inositol trisphosphate kinase activity	molecular_function	0.05766	1	1	156	7	19137	TEA003056.1
GO:0019202	amino acid kinase activity	molecular_function	0.060438	1	1	156	7	19137	TEA017333.1
GO:0046872	metal ion binding	molecular_function	0.060537	1	30	156	2750	19137	TEA003103.1|TEA010322.1|TEA004508.1|TEA021570.1|TEA026035.1|TEA007371.1|TEA021384.1|TEA005948.1|Novel02703|TEA026272.1|TEA027597.1|Novel05549|TEA010762.1|TEA027984.1|TEA022696.1|TEA023332.1|TEA015484.1|TEA024328.1|TEA028508.1|TEA003056.1|Novel05588|TEA025499.1|TEA030740.1|TEA013324.1|TEA010800.1|Novel04488|TEA006847.1|TEA005744.1|Novel04857|TEA019521.1
GO:0008236	serine-type peptidase activity	molecular_function	0.064942	1	4	156	177	19137	TEA034050.1|Novel05588|Novel03608|TEA023451.1
GO:0017171	serine hydrolase activity	molecular_function	0.064942	1	4	156	177	19137	Novel03608|Novel05588|TEA023451.1|TEA034050.1
GO:0005262	calcium channel activity	molecular_function	0.070855	1	1	156	9	19137	Novel05588
GO:0004784	superoxide dismutase activity	molecular_function	0.074062	1	1	156	10	19137	TEA023332.1
GO:0016721	oxidoreductase activity, acting on superoxide radicals as acceptor	molecular_function	0.074062	1	1	156	10	19137	TEA023332.1
GO:0005527	macrolide binding	molecular_function	0.07464	1	1	156	10	19137	TEA024156.1
GO:0005528	FK506 binding	molecular_function	0.07464	1	1	156	10	19137	TEA024156.1
GO:0043167	ion binding	molecular_function	0.078789	1	50	156	5017	19137	Novel05549|TEA027984.1|TEA004234.1|TEA015484.1|TEA022696.1|TEA010762.1|TEA006851.1|TEA006847.1|TEA025499.1|TEA017408.1|TEA013324.1|TEA000214.1|TEA010800.1|TEA026035.1|TEA017333.1|TEA021384.1|TEA007371.1|TEA016722.1|TEA024522.1|TEA003103.1|TEA003992.1|TEA021570.1|TEA023111.1|TEA026272.1|TEA033671.1|TEA027597.1|Novel02703|TEA003056.1|Novel05588|TEA028508.1|TEA023332.1|TEA016229.1|TEA024328.1|TEA008…
GO:0003756	protein disulfide isomerase activity	molecular_function	0.1006	1	1	156	12	19137	TEA033211.1
GO:0016864	intramolecular oxidoreductase activity, transposing S-S bonds	molecular_function	0.1006	1	1	156	12	19137	TEA033211.1
GO:0016709	oxidoreductase activity, acting on paired donors, with incorporation or reduction of molecular oxygen, NAD(P)H as one donor, and incorporation of one atom of oxygen	molecular_function	0.10125	1	2	156	65	19137	TEA008150.1|TEA024328.1
GO:0008144	drug binding	molecular_function	0.10374	1	1	156	14	19137	TEA024156.1
GO:0008238	exopeptidase activity	molecular_function	0.10444	1	3	156	135	19137	TEA034050.1|TEA023451.1|Novel03608
GO:0008289	lipid binding	molecular_function	0.10511	1	3	156	136	19137	TEA021570.1|TEA005948.1|TEA023395.1
GO:0000175	3'-5'-exoribonuclease activity	molecular_function	0.10749	1	1	156	14	19137	TEA009745.1
GO:0005543	phospholipid binding	molecular_function	0.10765	1	2	156	66	19137	TEA005948.1|TEA021570.1
GO:0016638	oxidoreductase activity, acting on the CH-NH2 group of donors	molecular_function	0.10912	1	2	156	66	19137	TEA023897.1|TEA031206.1
GO:1901363	heterocyclic compound binding	molecular_function	0.1093	1	52	156	5381	19137	TEA024156.1|TEA033671.1|TEA005844.1|TEA011057.1|TEA027510.1|TEA026035.1|TEA017333.1|TEA016722.1|TEA002467.1|TEA024522.1|TEA033453.1|TEA003103.1|TEA001090.1|TEA003992.1|TEA023111.1|TEA032553.1|TEA016276.1|TEA017408.1|TEA026012.1|TEA026204.1|TEA000214.1|TEA017261.1|TEA025761.1|TEA027984.1|TEA004234.1|TEA015484.1|TEA006851.1|TEA008613.1|TEA008150.1|TEA008720.1|TEA025976.1|TEA005122.1|TEA015503.1|TEA…
GO:0097159	organic cyclic compound binding	molecular_function	0.10976	1	52	156	5383	19137	TEA029105.1|TEA010679.1|Novel07394|TEA027790.1|TEA015503.1|TEA005122.1|TEA025976.1|TEA008720.1|TEA008150.1|TEA023633.1|TEA024328.1|TEA009399.1|Novel05588|TEA003056.1|TEA012764.1|TEA023301.1|TEA033137.1|Novel05451|TEA014732.1|TEA004730.1|TEA008887.1|TEA013018.1|Novel04857|TEA001862.1|TEA001090.1|TEA003103.1|TEA023111.1|TEA003992.1|TEA017333.1|TEA026035.1|TEA033453.1|TEA002467.1|TEA024522.1|TEA0167…
GO:0052716	hydroquinone:oxygen oxidoreductase activity	molecular_function	0.11032	1	1	156	13	19137	TEA007371.1
GO:0005507	copper ion binding	molecular_function	0.11085	1	2	156	67	19137	TEA007371.1|TEA003103.1
GO:0032559	adenyl ribonucleotide binding	molecular_function	0.11308	1	25	156	2298	19137	TEA027790.1|TEA015503.1|TEA016722.1|TEA024522.1|TEA003103.1|TEA003992.1|TEA023111.1|TEA010679.1|TEA033671.1|TEA025976.1|TEA027510.1|TEA003056.1|TEA015484.1|TEA006851.1|TEA024328.1|TEA008887.1|TEA032553.1|TEA004730.1|TEA001862.1|TEA013018.1|TEA016276.1|TEA026012.1|TEA017408.1|TEA014732.1|TEA000214.1
GO:0004611	phosphoenolpyruvate carboxykinase activity	molecular_function	0.11562	1	1	156	16	19137	TEA015503.1
GO:0016639	oxidoreductase activity, acting on the CH-NH2 group of donors, NAD or NADP as acceptor	molecular_function	0.11633	1	1	156	14	19137	TEA031206.1
GO:0030554	adenyl nucleotide binding	molecular_function	0.11679	1	25	156	2307	19137	TEA017408.1|TEA026012.1|TEA000214.1|TEA014732.1|TEA004730.1|TEA032553.1|TEA008887.1|TEA016276.1|TEA013018.1|TEA001862.1|TEA006851.1|TEA015484.1|TEA024328.1|TEA003056.1|TEA027510.1|TEA025976.1|TEA033671.1|TEA003103.1|TEA010679.1|TEA023111.1|TEA003992.1|TEA024522.1|TEA015503.1|TEA016722.1|TEA027790.1
GO:0004176	ATP-dependent peptidase activity	molecular_function	0.11984	1	1	156	15	19137	TEA024328.1
GO:0004568	chitinase activity	molecular_function	0.12187	1	1	156	16	19137	Novel00914
GO:0004532	exoribonuclease activity	molecular_function	0.13099	1	1	156	17	19137	TEA009745.1
GO:0016896	exoribonuclease activity, producing 5'-phosphomonoesters	molecular_function	0.13099	1	1	156	17	19137	TEA009745.1
GO:0016160	amylase activity	molecular_function	0.13265	1	1	156	16	19137	TEA016229.1
GO:0005509	calcium ion binding	molecular_function	0.13366	1	3	156	154	19137	Novel04488|TEA021570.1|TEA005948.1
GO:0019201	nucleotide kinase activity	molecular_function	0.13408	1	1	156	19	19137	TEA001862.1
GO:0003700	transcription factor activity, sequence-specific DNA binding	molecular_function	0.13633	1	4	156	236	19137	Novel05588|Novel07394|TEA023633.1|Novel04453
GO:0008948	oxaloacetate decarboxylase activity	molecular_function	0.14959	1	1	156	19	19137	Novel05588
GO:0031072	heat shock protein binding	molecular_function	0.15148	1	1	156	20	19137	TEA015484.1
GO:0016854	racemase and epimerase activity	molecular_function	0.17016	1	1	156	22	19137	TEA026030.1
GO:0016712	oxidoreductase activity, acting on paired donors, with incorporation or reduction of molecular oxygen, reduced flavin or flavoprotein as one donor, and incorporation of one atom of oxygen	molecular_function	0.17042	1	1	156	22	19137	TEA028508.1
GO:0016774	phosphotransferase activity, carboxyl group as acceptor	molecular_function	0.1745	1	1	156	23	19137	TEA017333.1
GO:0015276	ligand-gated ion channel activity	molecular_function	0.17526	1	1	156	22	19137	Novel05588
GO:0022834	ligand-gated channel activity	molecular_function	0.17526	1	1	156	22	19137	Novel05588
GO:0015932	nucleobase-containing compound transmembrane transporter activity	molecular_function	0.17699	1	1	156	23	19137	Novel05588
GO:0004866	endopeptidase inhibitor activity	molecular_function	0.17907	1	1	156	28	19137	TEA029059.1
GO:0016702	oxidoreductase activity, acting on single donors with incorporation of molecular oxygen, incorporation of two atoms of oxygen	molecular_function	0.18825	1	1	156	25	19137	TEA025499.1
GO:0008233	peptidase activity	molecular_function	0.18855	1	8	156	664	19137	TEA024328.1|TEA010679.1|TEA034050.1|TEA023451.1|Novel05588|TEA023644.1|TEA022364.1|Novel03608
GO:0061135	endopeptidase regulator activity	molecular_function	0.19028	1	1	156	30	19137	TEA029059.1
GO:0030414	peptidase inhibitor activity	molecular_function	0.19132	1	1	156	30	19137	TEA029059.1
GO:0005488	binding	molecular_function	0.19232	1	84	156	9505	19137	TEA000214.1|TEA013324.1|TEA026204.1|TEA017408.1|TEA006847.1|TEA008613.1|TEA006851.1|TEA007410.1|Novel05549|TEA004234.1|TEA027984.1|TEA025761.1|TEA017261.1|TEA011057.1|Novel02938|TEA033671.1|TEA026272.1|TEA024156.1|TEA021570.1|TEA001090.1|TEA003103.1|TEA033453.1|TEA007371.1|TEA017333.1|Novel05451|TEA014732.1|TEA030740.1|TEA023301.1|TEA013018.1|TEA001862.1|TEA005744.1|TEA004730.1|TEA030635.1|Novel0…
GO:0022884	macromolecule transmembrane transporter activity	molecular_function	0.19322	1	1	156	25	19137	Novel05588
GO:0015085	calcium ion transmembrane transporter activity	molecular_function	0.19342	1	1	156	26	19137	Novel05588
GO:0016831	carboxy-lyase activity	molecular_function	0.19467	1	2	156	101	19137	Novel05588|TEA015503.1
GO:0061134	peptidase regulator activity	molecular_function	0.20236	1	1	156	32	19137	TEA029059.1
GO:0015081	sodium ion transmembrane transporter activity	molecular_function	0.20524	1	1	156	26	19137	Novel05588
GO:0044212	transcription regulatory region DNA binding	molecular_function	0.20804	1	1	156	28	19137	TEA023633.1
GO:0016760	cellulose synthase (UDP-forming) activity	molecular_function	0.20847	1	1	156	27	19137	Novel05549
GO:0000988	transcription factor activity, protein binding	molecular_function	0.20933	1	2	156	102	19137	Novel05588|Novel07394
GO:0046914	transition metal ion binding	molecular_function	0.2141	1	17	156	1676	19137	TEA019521.1|Novel04857|TEA006847.1|TEA010800.1|TEA025499.1|Novel05588|TEA028508.1|TEA024328.1|TEA010762.1|TEA022696.1|TEA027984.1|TEA026272.1|Novel02703|TEA007371.1|TEA026035.1|TEA004508.1|TEA003103.1
GO:0004312	fatty acid synthase activity	molecular_function	0.21473	1	1	156	29	19137	TEA033685.1
GO:0016799	hydrolase activity, hydrolyzing N-glycosyl compounds	molecular_function	0.21809	1	1	156	31	19137	TEA005164.1
GO:0070011	peptidase activity, acting on L-amino acid peptides	molecular_function	0.22315	1	7	156	592	19137	TEA034050.1|TEA023644.1|TEA024328.1|TEA010679.1|Novel03608|Novel05588|TEA023451.1
GO:0000975	regulatory region DNA binding	molecular_function	0.22915	1	1	156	31	19137	TEA023633.1
GO:0001067	regulatory region nucleic acid binding	molecular_function	0.22915	1	1	156	31	19137	TEA023633.1
GO:0003677	DNA binding	molecular_function	0.23212	1	11	156	1032	19137	TEA033137.1|Novel05451|TEA026204.1|Novel07394|TEA002467.1|TEA033453.1|TEA012764.1|Novel05588|TEA029105.1|TEA023633.1|TEA001090.1
GO:0016796	exonuclease activity, active with either ribo- or deoxyribonucleic acids and producing 5'-phosphomonoesters	molecular_function	0.23496	1	1	156	32	19137	TEA009745.1
GO:0016853	isomerase activity	molecular_function	0.23681	1	4	156	307	19137	TEA033211.1|TEA002095.1|TEA026030.1|TEA024156.1
GO:0003887	DNA-directed DNA polymerase activity	molecular_function	0.23904	1	1	156	32	19137	Novel05588
GO:0036094	small molecule binding	molecular_function	0.24162	1	33	156	3474	19137	TEA017333.1|TEA016722.1|TEA024522.1|TEA003103.1|TEA003992.1|TEA023111.1|TEA033671.1|TEA005844.1|TEA027510.1|TEA025761.1|TEA015484.1|TEA006851.1|TEA032553.1|TEA016276.1|TEA026012.1|TEA017408.1|TEA000214.1|TEA027790.1|TEA015503.1|TEA010322.1|TEA010679.1|TEA008150.1|TEA025976.1|TEA023897.1|TEA005122.1|TEA003056.1|TEA024328.1|TEA008887.1|TEA004730.1|TEA001862.1|TEA013018.1|TEA023301.1|TEA014732.1
GO:0016776	phosphotransferase activity, phosphate group as acceptor	molecular_function	0.24502	1	1	156	39	19137	TEA001862.1
GO:0003682	chromatin binding	molecular_function	0.24698	1	1	156	34	19137	Novel05588
GO:0005524	ATP binding	molecular_function	0.25698	1	17	156	1668	19137	TEA015503.1|TEA027790.1|TEA016722.1|TEA024522.1|TEA003992.1|TEA023111.1|TEA003103.1|TEA033671.1|TEA024328.1|TEA015484.1|TEA006851.1|TEA001862.1|TEA013018.1|TEA008887.1|TEA014732.1|TEA000214.1|TEA017408.1
GO:0032555	purine ribonucleotide binding	molecular_function	0.26467	1	25	156	2598	19137	TEA003103.1|TEA010679.1|TEA023111.1|TEA003992.1|TEA024522.1|TEA015503.1|TEA027790.1|TEA016722.1|TEA027510.1|TEA025976.1|TEA033671.1|TEA006851.1|TEA015484.1|TEA024328.1|TEA003056.1|TEA026012.1|TEA017408.1|TEA000214.1|TEA014732.1|TEA032553.1|TEA004730.1|TEA008887.1|TEA016276.1|TEA013018.1|TEA001862.1
GO:0017076	purine nucleotide binding	molecular_function	0.27196	1	25	156	2609	19137	TEA033671.1|TEA025976.1|TEA027510.1|TEA027790.1|TEA015503.1|TEA016722.1|TEA024522.1|TEA003992.1|TEA023111.1|TEA010679.1|TEA003103.1|TEA001862.1|TEA013018.1|TEA016276.1|TEA008887.1|TEA032553.1|TEA004730.1|TEA014732.1|TEA000214.1|TEA017408.1|TEA026012.1|TEA003056.1|TEA024328.1|TEA015484.1|TEA006851.1
GO:0015171	amino acid transmembrane transporter activity	molecular_function	0.28352	1	1	156	38	19137	TEA004184.1
GO:0016641	oxidoreductase activity, acting on the CH-NH2 group of donors, oxygen as acceptor	molecular_function	0.28555	1	1	156	40	19137	TEA023897.1
GO:0016597	amino acid binding	molecular_function	0.29503	1	1	156	42	19137	TEA017333.1
GO:0032553	ribonucleotide binding	molecular_function	0.29798	1	25	156	2649	19137	TEA008887.1|TEA004730.1|TEA032553.1|TEA001862.1|TEA016276.1|TEA013018.1|TEA026012.1|TEA017408.1|TEA014732.1|TEA000214.1|TEA003056.1|TEA015484.1|TEA006851.1|TEA024328.1|TEA033671.1|TEA025976.1|TEA027510.1|TEA027790.1|TEA015503.1|TEA016722.1|TEA024522.1|TEA003103.1|TEA003992.1|TEA023111.1|TEA010679.1
GO:0016759	cellulose synthase activity	molecular_function	0.30075	1	1	156	41	19137	Novel05549
GO:0008408	3'-5' exonuclease activity	molecular_function	0.30309	1	1	156	43	19137	TEA009745.1
GO:0000166	nucleotide binding	molecular_function	0.3181	1	31	156	3371	19137	TEA025976.1|TEA033671.1|TEA008150.1|TEA005844.1|TEA027510.1|TEA005122.1|TEA017333.1|TEA024522.1|TEA027790.1|TEA015503.1|TEA016722.1|TEA003103.1|TEA010679.1|TEA023111.1|TEA003992.1|TEA032553.1|TEA004730.1|TEA008887.1|TEA016276.1|TEA013018.1|TEA001862.1|TEA026012.1|TEA023301.1|TEA017408.1|TEA000214.1|TEA014732.1|TEA003056.1|TEA025761.1|TEA006851.1|TEA015484.1|TEA024328.1
GO:1901265	nucleoside phosphate binding	molecular_function	0.3181	1	31	156	3371	19137	TEA027510.1|TEA005122.1|TEA008150.1|TEA033671.1|TEA025976.1|TEA005844.1|TEA003103.1|TEA003992.1|TEA010679.1|TEA023111.1|TEA017333.1|TEA016722.1|TEA015503.1|TEA027790.1|TEA024522.1|TEA023301.1|TEA017408.1|TEA026012.1|TEA014732.1|TEA000214.1|TEA008887.1|TEA004730.1|TEA032553.1|TEA001862.1|TEA013018.1|TEA016276.1|TEA015484.1|TEA006851.1|TEA024328.1|TEA003056.1|TEA025761.1
GO:0016830	carbon-carbon lyase activity	molecular_function	0.31908	1	2	156	140	19137	TEA015503.1|Novel05588
GO:0043168	anion binding	molecular_function	0.32266	1	22	156	2325	19137	TEA008887.1|TEA001862.1|TEA013018.1|TEA017408.1|TEA014732.1|TEA000214.1|TEA004234.1|TEA015484.1|TEA006851.1|TEA024328.1|TEA008150.1|TEA033671.1|TEA005948.1|TEA017333.1|TEA027790.1|TEA015503.1|TEA016722.1|TEA024522.1|TEA003103.1|TEA003992.1|TEA021570.1|TEA023111.1
GO:0097367	carbohydrate derivative binding	molecular_function	0.32365	1	25	156	2686	19137	TEA003103.1|TEA023111.1|TEA010679.1|TEA003992.1|TEA024522.1|TEA016722.1|TEA015503.1|TEA027790.1|TEA027510.1|TEA025976.1|TEA033671.1|TEA006851.1|TEA015484.1|TEA024328.1|TEA003056.1|TEA026012.1|TEA017408.1|TEA000214.1|TEA014732.1|TEA032553.1|TEA004730.1|TEA008887.1|TEA013018.1|TEA016276.1|TEA001862.1
GO:0016758	transferase activity, transferring hexosyl groups	molecular_function	0.32867	1	5	156	446	19137	TEA021057.1|TEA003764.1|TEA023622.1|Novel05549|Novel06946
GO:0016620	oxidoreductase activity, acting on the aldehyde or oxo group of donors, NAD or NADP as acceptor	molecular_function	0.32892	1	1	156	47	19137	TEA005844.1
GO:0016682	oxidoreductase activity, acting on diphenols and related substances as donors, oxygen as acceptor	molecular_function	0.332	1	1	156	46	19137	TEA007371.1
GO:0034061	DNA polymerase activity	molecular_function	0.3346	1	1	156	48	19137	Novel05588
GO:0004601	peroxidase activity	molecular_function	0.33841	1	1	156	51	19137	TEA026035.1
GO:0016706	oxidoreductase activity, acting on paired donors, with incorporation or reduction of molecular oxygen, 2-oxoglutarate as one donor, and incorporation of one atom each of oxygen into both donors	molecular_function	0.33921	1	1	156	51	19137	TEA010322.1
GO:0019205	nucleobase-containing compound kinase activity	molecular_function	0.34183	1	1	156	52	19137	TEA001862.1
GO:0016684	oxidoreductase activity, acting on peroxide as acceptor	molecular_function	0.34424	1	1	156	52	19137	TEA026035.1
GO:0003755	peptidyl-prolyl cis-trans isomerase activity	molecular_function	0.34666	1	1	156	55	19137	TEA024156.1
GO:0016209	antioxidant activity	molecular_function	0.34667	1	2	156	153	19137	TEA026035.1|TEA023332.1
GO:0046943	carboxylic acid transmembrane transporter activity	molecular_function	0.34844	1	1	156	49	19137	TEA004184.1
GO:0005342	organic acid transmembrane transporter activity	molecular_function	0.35918	1	1	156	51	19137	TEA004184.1
GO:0008483	transaminase activity	molecular_function	0.36414	1	1	156	54	19137	TEA004234.1
GO:0004722	protein serine/threonine phosphatase activity	molecular_function	0.36452	1	1	156	53	19137	TEA005744.1
GO:0016846	carbon-sulfur lyase activity	molecular_function	0.37399	1	1	156	60	19137	TEA004234.1
GO:0004175	endopeptidase activity	molecular_function	0.38337	1	4	156	377	19137	TEA023644.1|TEA010679.1|TEA024328.1|Novel05588
GO:0004222	metalloendopeptidase activity	molecular_function	0.3874	1	1	156	58	19137	TEA024328.1
GO:0008514	organic anion transmembrane transporter activity	molecular_function	0.39067	1	1	156	57	19137	TEA004184.1
GO:0016860	intramolecular oxidoreductase activity	molecular_function	0.3914	1	1	156	60	19137	TEA033211.1
GO:0016679	oxidoreductase activity, acting on diphenols and related substances as donors	molecular_function	0.39156	1	1	156	59	19137	TEA007371.1
GO:0016798	hydrolase activity, acting on glycosyl bonds	molecular_function	0.39318	1	5	156	494	19137	TEA016229.1|TEA003764.1|Novel00914|TEA021057.1|TEA005164.1
GO:0004857	enzyme inhibitor activity	molecular_function	0.39956	1	1	156	67	19137	TEA029059.1
GO:0016859	cis-trans isomerase activity	molecular_function	0.40397	1	1	156	68	19137	TEA024156.1
GO:0016769	transferase activity, transferring nitrogenous groups	molecular_function	0.40547	1	1	156	63	19137	TEA004234.1
GO:0005261	cation channel activity	molecular_function	0.40705	1	1	156	61	19137	Novel05588
GO:0072509	divalent inorganic cation transmembrane transporter activity	molecular_function	0.4249	1	1	156	66	19137	Novel05588
GO:0004190	aspartic-type endopeptidase activity	molecular_function	0.43132	1	1	156	67	19137	Novel05588
GO:0070001	aspartic-type peptidase activity	molecular_function	0.43132	1	1	156	67	19137	Novel05588
GO:0050660	flavin adenine dinucleotide binding	molecular_function	0.43298	1	1	156	65	19137	TEA008150.1
GO:0035639	purine ribonucleoside triphosphate binding	molecular_function	0.44016	1	17	156	1893	19137	TEA000214.1|TEA014732.1|TEA017408.1|TEA013018.1|TEA001862.1|TEA008887.1|TEA024328.1|TEA006851.1|TEA015484.1|TEA033671.1|TEA023111.1|TEA003992.1|TEA003103.1|TEA024522.1|TEA016722.1|TEA015503.1|TEA027790.1
GO:0016903	oxidoreductase activity, acting on the aldehyde or oxo group of donors	molecular_function	0.44104	1	1	156	69	19137	TEA005844.1
GO:0016791	phosphatase activity	molecular_function	0.46145	1	3	156	306	19137	Novel06424|TEA005744.1|TEA004664.1
GO:0022836	gated channel activity	molecular_function	0.46269	1	1	156	73	19137	Novel05588
GO:0004540	ribonuclease activity	molecular_function	0.4702	1	1	156	77	19137	TEA009745.1
GO:0004527	exonuclease activity	molecular_function	0.48366	1	1	156	78	19137	TEA009745.1
GO:0001883	purine nucleoside binding	molecular_function	0.49177	1	17	156	1949	19137	TEA013018.1|TEA001862.1|TEA008887.1|TEA000214.1|TEA014732.1|TEA017408.1|TEA024328.1|TEA006851.1|TEA015484.1|TEA033671.1|TEA024522.1|TEA016722.1|TEA015503.1|TEA027790.1|TEA023111.1|TEA003992.1|TEA003103.1
GO:0032550	purine ribonucleoside binding	molecular_function	0.49177	1	17	156	1949	19137	TEA033671.1|TEA003103.1|TEA023111.1|TEA003992.1|TEA024522.1|TEA015503.1|TEA027790.1|TEA016722.1|TEA017408.1|TEA000214.1|TEA014732.1|TEA008887.1|TEA013018.1|TEA001862.1|TEA006851.1|TEA015484.1|TEA024328.1
GO:0032549	ribonucleoside binding	molecular_function	0.49271	1	17	156	1950	19137	TEA006851.1|TEA015484.1|TEA024328.1|TEA017408.1|TEA000214.1|TEA014732.1|TEA008887.1|TEA013018.1|TEA001862.1|TEA003103.1|TEA023111.1|TEA003992.1|TEA024522.1|TEA015503.1|TEA027790.1|TEA016722.1|TEA033671.1
GO:0016829	lyase activity	molecular_function	0.49495	1	4	156	447	19137	TEA015503.1|TEA000809.1|Novel05588|TEA004234.1
GO:0001882	nucleoside binding	molecular_function	0.49886	1	17	156	1957	19137	TEA015503.1|TEA027790.1|TEA016722.1|TEA024522.1|TEA003992.1|TEA023111.1|TEA003103.1|TEA033671.1|TEA024328.1|TEA015484.1|TEA006851.1|TEA001862.1|TEA013018.1|TEA008887.1|TEA014732.1|TEA000214.1|TEA017408.1
GO:0031406	carboxylic acid binding	molecular_function	0.49896	1	1	156	84	19137	TEA017333.1
GO:0043177	organic acid binding	molecular_function	0.49896	1	1	156	84	19137	TEA017333.1
GO:0016757	transferase activity, transferring glycosyl groups	molecular_function	0.51256	1	6	156	679	19137	TEA022725.1|TEA023622.1|Novel05549|Novel06946|TEA021057.1|TEA003764.1
GO:0008237	metallopeptidase activity	molecular_function	0.5197	1	1	156	86	19137	TEA024328.1
GO:0003774	motor activity	molecular_function	0.52951	1	1	156	87	19137	TEA025761.1
GO:0016836	hydro-lyase activity	molecular_function	0.53732	1	1	156	93	19137	TEA000809.1
GO:0004252	serine-type endopeptidase activity	molecular_function	0.55075	1	1	156	93	19137	Novel05588
GO:0030170	pyridoxal phosphate binding	molecular_function	0.55818	1	1	156	97	19137	TEA004234.1
GO:0019829	cation-transporting ATPase activity	molecular_function	0.56198	1	1	156	99	19137	TEA026012.1
GO:0046873	metal ion transmembrane transporter activity	molecular_function	0.56503	1	2	156	222	19137	TEA026012.1|Novel05588
GO:0050662	coenzyme binding	molecular_function	0.58057	1	3	156	356	19137	TEA017333.1|TEA008150.1|TEA005844.1
GO:0042578	phosphoric ester hydrolase activity	molecular_function	0.58631	1	3	156	367	19137	Novel06424|TEA004664.1|TEA005744.1
GO:0048037	cofactor binding	molecular_function	0.59742	1	5	156	623	19137	TEA005844.1|TEA017333.1|TEA008150.1|TEA026030.1|TEA004234.1
GO:0015399	primary active transmembrane transporter activity	molecular_function	0.60956	1	2	156	243	19137	TEA026012.1|TEA025976.1
GO:0015405	P-P-bond-hydrolysis-driven transmembrane transporter activity	molecular_function	0.60956	1	2	156	243	19137	TEA026012.1|TEA025976.1
GO:0005216	ion channel activity	molecular_function	0.61266	1	1	156	111	19137	Novel05588
GO:0022838	substrate-specific channel activity	molecular_function	0.6158	1	1	156	112	19137	Novel05588
GO:0008509	anion transmembrane transporter activity	molecular_function	0.61608	1	1	156	110	19137	TEA004184.1
GO:0015267	channel activity	molecular_function	0.6275	1	1	156	116	19137	Novel05588
GO:0022803	passive transmembrane transporter activity	molecular_function	0.6275	1	1	156	116	19137	Novel05588
GO:0042625	ATPase activity, coupled to transmembrane movement of ions	molecular_function	0.65007	1	1	156	125	19137	TEA026012.1
GO:0035251	UDP-glucosyltransferase activity	molecular_function	0.66164	1	1	156	126	19137	Novel05549
GO:0003676	nucleic acid binding	molecular_function	0.66331	1	17	156	2249	19137	TEA001090.1|TEA029105.1|Novel07394|TEA033453.1|TEA002467.1|TEA011057.1|TEA008720.1|TEA023633.1|TEA009399.1|TEA008613.1|Novel05588|TEA017261.1|TEA012764.1|TEA026204.1|TEA023301.1|Novel05451|TEA033137.1
GO:0016787	hydrolase activity	molecular_function	0.67343	1	27	156	3459	19137	TEA023644.1|Novel06424|TEA026012.1|TEA022364.1|TEA033259.1|TEA003764.1|Novel03608|TEA005744.1|TEA009745.1|TEA016229.1|TEA024328.1|TEA006851.1|TEA025761.1|TEA030319.1|Novel05588|TEA026742.1|Novel02938|TEA005164.1|TEA021057.1|TEA000016.1|TEA025976.1|TEA034050.1|Novel00440|TEA010679.1|TEA004664.1|TEA023451.1|Novel00914
GO:0005515	protein binding	molecular_function	0.67713	1	14	156	1849	19137	TEA027790.1|TEA015484.1|TEA029105.1|TEA003103.1|Novel01498|TEA003992.1|Novel04488|TEA008887.1|TEA030635.1|TEA033671.1|TEA017408.1|Novel02938|TEA027510.1|TEA014732.1
GO:0022804	active transmembrane transporter activity	molecular_function	0.69199	1	3	156	417	19137	TEA025976.1|TEA000377.1|TEA026012.1
GO:0004721	phosphoprotein phosphatase activity	molecular_function	0.70379	1	1	156	146	19137	TEA005744.1
GO:0008135	translation factor activity, RNA binding	molecular_function	0.70386	1	1	156	150	19137	TEA008720.1
GO:0016835	carbon-oxygen lyase activity	molecular_function	0.71408	1	1	156	151	19137	TEA000809.1
GO:0046527	glucosyltransferase activity	molecular_function	0.71839	1	1	156	147	19137	Novel05549
GO:0016462	pyrophosphatase activity	molecular_function	0.73345	1	7	156	985	19137	TEA025761.1|TEA025976.1|TEA010679.1|TEA024328.1|Novel00440|TEA006851.1|TEA026012.1
GO:0016747	transferase activity, transferring acyl groups other than amino-acyl groups	molecular_function	0.74363	1	2	156	319	19137	TEA033685.1|TEA023451.1
GO:0015291	secondary active transmembrane transporter activity	molecular_function	0.74625	1	1	156	158	19137	TEA000377.1
GO:0016818	hydrolase activity, acting on acid anhydrides, in phosphorus-containing anhydrides	molecular_function	0.74701	1	7	156	1000	19137	TEA025976.1|TEA025761.1|TEA006851.1|TEA026012.1|TEA010679.1|TEA024328.1|Novel00440
GO:0016817	hydrolase activity, acting on acid anhydrides	molecular_function	0.76897	1	7	156	1024	19137	TEA010679.1|TEA024328.1|Novel00440|TEA006851.1|TEA026012.1|TEA025761.1|TEA025976.1
GO:0043565	sequence-specific DNA binding	molecular_function	0.78427	1	1	156	181	19137	TEA023633.1
GO:0008270	zinc ion binding	molecular_function	0.79426	1	5	156	788	19137	TEA026272.1|Novel05588|Novel02703|TEA010800.1|TEA024328.1
GO:0004553	hydrolase activity, hydrolyzing O-glycosyl compounds	molecular_function	0.80204	1	2	156	355	19137	TEA016229.1|Novel00914
GO:0016788	hydrolase activity, acting on ester bonds	molecular_function	0.80495	1	5	156	810	19137	TEA009745.1|TEA005744.1|TEA004664.1|Novel02938|Novel06424
GO:0003824	catalytic activity	molecular_function	0.80497	1	82	156	10482	19137	TEA010679.1|TEA010322.1|TEA022237.1|TEA023622.1|TEA021057.1|TEA000016.1|TEA031206.1|TEA005122.1|TEA016185.1|TEA031001.1|TEA003056.1|Novel05588|TEA016229.1|TEA023332.1|TEA033259.1|TEA022364.1|TEA001862.1|TEA000344.1|TEA000809.1|TEA005744.1|TEA007371.1|TEA017333.1|Novel00440|TEA034050.1|TEA024156.1|TEA033671.1|TEA017970.1|Novel02938|TEA025761.1|Novel05549|TEA027984.1|TEA004234.1|TEA006851.1|TEA0037…
GO:0019787	ubiquitin-like protein transferase activity	molecular_function	0.80592	1	1	156	194	19137	TEA033806.1
GO:0016746	transferase activity, transferring acyl groups	molecular_function	0.82564	1	2	156	380	19137	TEA033685.1|TEA023451.1
GO:0046983	protein dimerization activity	molecular_function	0.82569	1	1	156	216	19137	TEA029105.1
GO:0044877	macromolecular complex binding	molecular_function	0.82614	1	1	156	204	19137	Novel05588
GO:0004518	nuclease activity	molecular_function	0.82961	1	1	156	210	19137	TEA009745.1
GO:0042626	ATPase activity, coupled to transmembrane movement of substances	molecular_function	0.83826	1	1	156	214	19137	TEA026012.1
GO:0030234	enzyme regulator activity	molecular_function	0.84479	1	1	156	228	19137	TEA029059.1
GO:0043492	ATPase activity, coupled to movement of substances	molecular_function	0.848	1	1	156	221	19137	TEA026012.1
GO:0008194	UDP-glycosyltransferase activity	molecular_function	0.85106	1	1	156	220	19137	Novel05549
GO:0016820	hydrolase activity, acting on acid anhydrides, catalyzing transmembrane movement of substances	molecular_function	0.85219	1	1	156	224	19137	TEA026012.1
GO:0003674	molecular_function	molecular_function	0.85487	1	125	156	15802	19137	TEA005164.1|TEA025976.1|TEA008720.1|TEA008150.1|TEA026742.1|TEA023897.1|TEA005948.1|TEA000833.1|TEA004664.1|TEA025420.1|TEA027790.1|TEA015503.1|Novel00914|TEA007551.1|TEA004508.1|Novel01498|TEA029105.1|Novel06946|TEA019521.1|Novel04857|TEA004184.1|TEA009745.1|Novel03608|TEA033137.1|TEA007508.1|TEA033806.1|TEA028508.1|TEA012764.1|TEA030319.1|TEA024328.1|TEA027597.1|TEA005844.1|TEA029059.1|TEA02603…
GO:0016779	nucleotidyltransferase activity	molecular_function	0.85805	1	1	156	236	19137	Novel05588
GO:0022890	inorganic cation transmembrane transporter activity	molecular_function	0.86496	1	2	156	421	19137	TEA026012.1|Novel05588
GO:0042623	ATPase activity, coupled	molecular_function	0.86676	1	2	156	413	19137	TEA024328.1|TEA026012.1
GO:0016616	oxidoreductase activity, acting on the CH-OH group of donors, NAD or NADP as acceptor	molecular_function	0.87108	1	1	156	243	19137	TEA005844.1
GO:0098772	molecular function regulator	molecular_function	0.89113	1	1	156	269	19137	TEA029059.1
GO:0015077	monovalent inorganic cation transmembrane transporter activity	molecular_function	0.91182	1	1	156	294	19137	Novel05588
GO:0016614	oxidoreductase activity, acting on CH-OH group of donors	molecular_function	0.91675	1	1	156	295	19137	TEA005844.1
GO:0015075	ion transmembrane transporter activity	molecular_function	0.91698	1	3	156	660	19137	TEA026012.1|TEA004184.1|Novel05588
GO:0008324	cation transmembrane transporter activity	molecular_function	0.91781	1	2	156	492	19137	Novel05588|TEA026012.1
GO:0022857	transmembrane transporter activity	molecular_function	0.93024	1	5	156	1006	19137	Novel05588|TEA004184.1|TEA025976.1|TEA000377.1|TEA026012.1
GO:0008168	methyltransferase activity	molecular_function	0.93179	1	1	156	322	19137	TEA026130.1
GO:0004871	signal transducer activity	molecular_function	0.93888	1	1	156	330	19137	TEA026742.1
GO:0016301	kinase activity	molecular_function	0.94348	1	9	156	1629	19137	TEA001862.1|TEA016276.1|TEA016930.1|TEA005122.1|TEA016185.1|TEA017333.1|TEA003056.1|TEA025420.1|TEA007551.1
GO:0016887	ATPase activity	molecular_function	0.94415	1	2	156	536	19137	TEA024328.1|TEA026012.1
GO:0017111	nucleoside-triphosphatase activity	molecular_function	0.94935	1	4	156	898	19137	TEA025761.1|TEA025976.1|TEA024328.1|TEA026012.1
GO:0060089	molecular transducer activity	molecular_function	0.95206	1	1	156	359	19137	TEA026742.1
GO:0022891	substrate-specific transmembrane transporter activity	molecular_function	0.9546	1	3	156	756	19137	TEA004184.1|Novel05588|TEA026012.1
GO:0016874	ligase activity	molecular_function	0.95736	1	1	156	378	19137	TEA007508.1
GO:0016741	transferase activity, transferring one-carbon groups	molecular_function	0.96045	1	1	156	388	19137	TEA026130.1
GO:0003723	RNA binding	molecular_function	0.96588	1	2	156	633	19137	TEA023301.1|TEA008720.1
GO:0016772	transferase activity, transferring phosphorus-containing groups	molecular_function	0.97587	1	10	156	1971	19137	TEA017333.1|TEA003056.1|Novel05588|TEA016185.1|TEA025420.1|TEA007551.1|TEA016276.1|TEA001862.1|TEA016930.1|TEA005122.1
GO:0022892	substrate-specific transporter activity	molecular_function	0.97824	1	3	156	870	19137	TEA004184.1|Novel05588|TEA026012.1
GO:0005215	transporter activity	molecular_function	0.9831	1	5	156	1259	19137	Novel05588|TEA004184.1|TEA025976.1|TEA026012.1|TEA000377.1
GO:0016773	phosphotransferase activity, alcohol group as acceptor	molecular_function	0.99242	1	5	156	1364	19137	TEA003056.1|TEA016276.1|TEA025420.1|TEA007551.1|TEA005122.1
GO:0004672	protein kinase activity	molecular_function	0.99323	1	4	156	1200	19137	TEA025420.1|TEA016276.1|TEA005122.1|TEA007551.1
GO:0016740	transferase activity	molecular_function	0.99469	1	22	156	4067	19137	TEA033806.1|TEA016185.1|Novel05588|TEA003056.1|TEA004234.1|Novel05549|TEA001862.1|TEA033685.1|TEA016276.1|TEA003764.1|TEA022725.1|TEA025420.1|TEA023451.1|TEA017333.1|TEA026130.1|Novel06946|TEA023622.1|TEA007551.1|TEA008720.1|TEA021057.1|TEA005122.1|TEA016930.1
