# Supplementary material for: Transcriptomic analysis reveals mechanism of light-sensitive albinism in tea plant Camellia sinensis ‘Huangjinju’
Source: BMC Plant Biol. 2020 May 14;20:216. doi: 10.1186/s12870-020-02425-0 (PMC7227349; doi:10.1186/s12870-020-02425-0)
Supplement: Supplementary file 3 — Additional file 3: Table S3. Summary of Kyoto Encyclopedia of Genes and Genomes (KEGG) pathway enrichment analyses. [file 12870_2020_2425_MOESM3_ESM.xlsx]

## Sheet: SCvsNS_all.DEG_KEGG_pathway_enr
Table S3 Summary of Kyoto Encyclopedia of Genes and Genomes (KEGG) pathway enrichment analyses.
#Term	ID	Input number	Background number	P-Value	Corrected P-Value	Input	KEGG_ID/KO	Entrez_ID	Hyperlink
Protein processing in endoplasmic reticulum	ath04141	33	220	3.07265e-15	2.30449e-13	TEA033850.1|TEA032553.1|TEA014732.1|TEA016506.1|TEA016722.1|TEA003992.1|TEA027790.1|TEA010314.1|TEA031692.1|Novel04172|TEA004370.1|TEA004371.1|TEA017408.1|TEA028966.1|TEA017741.1|TEA000214.1|Novel01504|TEA030028.1|TEA015484.1|TEA008887.1|TEA026655.1|TEA000922.1|TEA030322.1|TEA027510.1|TEA024772.1|Novel06522|TEA024522.1|TEA033671.1|TEA023111.1|TEA033211.1|TEA004739.1|TEA004686.1|TEA004360.1	ath:AT5G12020|ath:AT3G12580|ath:AT3G07770|ath:AT5G59720|ath:AT3G12580|ath:AT5G56010|ath:AT5G52640|ath:AT5G59720|ath:AT1G07400|ath:AT5G37670|ath:AT5G59720|ath:AT5G59720|ath:AT2G04030|ath:AT4G27670|ath:AT4G10250|ath:AT3G09440|ath:AT2G29500|ath:AT5G12020|ath:AT3G44110|ath:AT5G09590|ath:AT1G07400|ath:AT5G42570|ath:AT4G25200|ath:AT4G24190|ath:AT4G02080|ath:AT4G29330|ath:AT3G12580|ath:AT4G24280|ath:AT5…	831075|820438|819968|836093|820438|835699|835341|836093|837252|833746|836093|836093|814930|828881|826616|820102|817499|831075|823531|830818|837252|834264|828623|828520|827368|829054|820438|828531|832950|838779|820091|831075|823768|	http://www.genome.jp/kegg-bin/show_pathway?ath04141/ath:AT5G28540%09red/ath:AT4G27670%09red/ath:AT3G09440%09red/ath:AT3G46230%09red/ath:AT5G09590%09red/ath:AT5G52640%09red/ath:AT4G24280%09red/ath:AT1G07400%09red/ath:AT3G12580%09red/ath:AT2G04030%09red/ath:AT5G42570%09red/ath:AT3G07770%09red/ath:AT4G24190%09red/ath:AT1G21750%09red/ath:AT3G09350%09red/ath:AT3G44110%09red/ath:AT5G59720%09red/ath:AT2…
Photosynthesis - antenna proteins	ath00196	7	22	5.19942e-06	0.000194978	TEA016942.1|TEA030284.1|TEA006597.1|TEA028092.1|TEA030368.1|TEA009770.1|TEA001868.1	ath:AT3G47470|ath:AT1G15820|ath:AT3G61470|ath:AT2G05100|ath:AT2G34430|ath:AT2G34430|ath:AT1G29930|	823901|838151|825320|815058|818006|818006|839871|	http://www.genome.jp/kegg-bin/show_pathway?ath00196/ath:AT1G15820%09red/ath:AT3G47470%09red/ath:AT2G05100%09red/ath:AT2G34430%09red/ath:AT3G61470%09red/ath:AT1G29930%09red
Brassinosteroid biosynthesis	ath00905	5	8	9.85989e-06	0.000246497	TEA028101.1|TEA022696.1|TEA001072.1|TEA026178.1|TEA020936.1	ath:AT3G30180|ath:AT2G26710|ath:AT2G26710|ath:AT2G26710|ath:AT2G26710|	822709|817212|817212|817212|817212|	http://www.genome.jp/kegg-bin/show_pathway?ath00905/ath:AT3G30180%09red/ath:AT2G26710%09red
Endocytosis	ath04144	8	117	0.0124791	0.233984	TEA033082.1|TEA032553.1|TEA008887.1|TEA000214.1|TEA009353.1|TEA016722.1|TEA024522.1|TEA033671.1	ath:AT2G06530|ath:AT3G12580|ath:AT5G09590|ath:AT3G09440|ath:AT3G16785|ath:AT3G12580|ath:AT3G12580|ath:AT4G24280|	815211|820438|830818|820102|820932|820438|820438|828531|	http://www.genome.jp/kegg-bin/show_pathway?ath04144/ath:AT5G09590%09red/ath:AT3G16785%09red/ath:AT4G24280%09red/ath:AT3G09440%09red/ath:AT3G12580%09red/ath:AT2G06530%09red
Flavonoid biosynthesis	ath00941	3	21	0.0207529	0.311293	TEA010133.1|TEA010322.1|TEA006847.1	ath:AT5G07990|ath:AT4G22880|ath:AT5G07990|	830693|828387|830693|	http://www.genome.jp/kegg-bin/show_pathway?ath00941/ath:AT4G22880%09red/ath:AT5G07990%09red
Plant hormone signal transduction	ath04075	12	271	0.0494141	0.557057	Novel03621|Novel03623|TEA014506.1|Novel05588|TEA030190.1|TEA033527.1|TEA013731.1|Novel02172|TEA006724.1|TEA026742.1|TEA000833.1|TEA027710.1	ath:AT4G38840|ath:AT4G38840|ath:AT4G14550|ath:AT4G16110|ath:AT1G19180|ath:AT2G46690|ath:AT2G14960|ath:AT2G21210|ath:AT5G43700|ath:AT3G63010|ath:AT1G32640|ath:AT3G15540|	830039|830039|827102|827297|838501|819281|815985|816658|834390|825476|840158|820793|	http://www.genome.jp/kegg-bin/show_pathway?ath04075/ath:AT3G63010%09red/ath:AT2G14960%09red/ath:AT1G32640%09red/ath:AT4G14550%09red/ath:AT3G15540%09red/ath:AT2G46690%09red/ath:AT2G21210%09red/ath:AT5G43700%09red/ath:AT4G16110%09red/ath:AT1G19180%09red/ath:AT4G38840%09red
Vitamin B6 metabolism	ath00750	2	13	0.051992	0.557057	TEA000580.1|TEA027217.1	ath:AT5G01410|ath:AT1G73010|	831738|843632|	http://www.genome.jp/kegg-bin/show_pathway?ath00750/ath:AT1G73010%09red/ath:AT5G01410%09red
Lysine biosynthesis	ath00300	2	16	0.0721962	0.67684	TEA003859.1|TEA017333.1	ath:AT4G33680|ath:AT1G31230|	829510|840011|	http://www.genome.jp/kegg-bin/show_pathway?ath00300/ath:AT1G31230%09red/ath:AT4G33680%09red
Glucosinolate biosynthesis	ath00966	2	19	0.0944619	0.787183	Novel06946|TEA018483.1	ath:AT1G24100|ath:AT1G74100|	839022|843750|	http://www.genome.jp/kegg-bin/show_pathway?ath00966/ath:AT1G24100%09red/ath:AT1G74100%09red
Porphyrin and chlorophyll metabolism	ath00860	3	45	0.115721	0.791045	TEA014780.1|TEA005094.1|TEA005844.1	ath:AT4G27440|ath:AT3G44880|ath:AT1G58290|	828853|823622|842198|	http://www.genome.jp/kegg-bin/show_pathway?ath00860/ath:AT3G44880%09red/ath:AT4G27440%09red/ath:AT1G58290%09red
Cysteine and methionine metabolism	ath00270	5	99	0.11602	0.791045	TEA010854.1|TEA023897.1|TEA004234.1|TEA026130.1|TEA017333.1	ath:AT1G55920|ath:AT1G05010|ath:AT5G53970|ath:AT1G69770|ath:AT1G31230|	842043|839345|835480|843313|840011|	http://www.genome.jp/kegg-bin/show_pathway?ath00270/ath:AT1G31230%09red/ath:AT1G69770%09red/ath:AT5G53970%09red/ath:AT1G55920%09red/ath:AT1G05010%09red
Plant-pathogen interaction	ath04626	7	164	0.132797	0.829983	TEA017408.1|TEA002467.1|TEA003992.1|TEA014732.1|TEA018321.1|TEA027510.1|TEA027790.1	ath:AT2G04030|ath:AT2G38470|ath:AT5G56010|ath:AT3G07770|ath:AT4G20780|ath:AT4G24190|ath:AT5G52640|	814930|818429|835699|819968|827826|828520|835341|	http://www.genome.jp/kegg-bin/show_pathway?ath04626/ath:AT4G20780%09red/ath:AT3G07770%09red/ath:AT4G24190%09red/ath:AT5G56010%09red/ath:AT5G52640%09red/ath:AT2G38470%09red/ath:AT2G04030%09red
Carotenoid biosynthesis	ath00906	2	29	0.178739	0.941451	TEA022237.1|Novel00102	ath:AT3G14440|ath:AT1G03055|	820667|838334|	http://www.genome.jp/kegg-bin/show_pathway?ath00906/ath:AT1G03055%09red/ath:AT3G14440%09red
Linoleic acid metabolism	ath00591	1	9	0.222089	0.941451	TEA025499.1	ath:AT1G55020|	841944|	http://www.genome.jp/kegg-bin/show_pathway?ath00591/ath:AT1G55020%09red
Glycosphingolipid biosynthesis - globo series	ath00603	1	9	0.222089	0.941451	TEA033269.1	ath:AT5G08370|	830735|	http://www.genome.jp/kegg-bin/show_pathway?ath00603/ath:AT5G08370%09red
Spliceosome	ath03040	7	192	0.224692	0.941451	TEA032553.1|TEA008887.1|TEA000214.1|TEA016722.1|TEA024522.1|TEA033671.1|TEA023301.1	ath:AT3G12580|ath:AT5G09590|ath:AT3G09440|ath:AT3G12580|ath:AT3G12580|ath:AT4G24280|ath:AT5G64200|	820438|830818|820102|820438|820438|828531|836541|	http://www.genome.jp/kegg-bin/show_pathway?ath03040/ath:AT3G09440%09red/ath:AT5G64200%09red/ath:AT5G09590%09red/ath:AT4G24280%09red/ath:AT3G12580%09red
Tropane, piperidine and pyridine alkaloid biosynthesis	ath00960	2	36	0.242594	0.941451	TEA000344.1|TEA004234.1	ath:AT2G29290|ath:AT5G53970|	817478|835480|	http://www.genome.jp/kegg-bin/show_pathway?ath00960/ath:AT5G53970%09red/ath:AT2G29290%09red
Biosynthesis of unsaturated fatty acids	ath01040	2	36	0.242594	0.941451	Novel07241|TEA000441.1	ath:AT3G55360|ath:AT3G11170|	824702|820288|	http://www.genome.jp/kegg-bin/show_pathway?ath01040/ath:AT3G55360%09red/ath:AT3G11170%09red
Sulfur metabolism	ath00920	2	41	0.288828	0.941451	TEA010854.1|TEA018081.1	ath:AT1G55920|ath:AT4G04610|	842043|825793|	http://www.genome.jp/kegg-bin/show_pathway?ath00920/ath:AT1G55920%09red/ath:AT4G04610%09red
Fatty acid metabolism	ath01212	3	73	0.291446	0.941451	TEA000885.1|Novel07241|TEA000441.1	ath:AT1G49430|ath:AT3G55360|ath:AT3G11170|	841367|824702|820288|	http://www.genome.jp/kegg-bin/show_pathway?ath01212/ath:AT1G49430%09red/ath:AT3G55360%09red/ath:AT3G11170%09red
Biosynthesis of secondary metabolites	ath01110	28	995	0.317857	0.941451	TEA015503.1|TEA022237.1|TEA005094.1|TEA020968.1|TEA025404.1|TEA006711.1|TEA016973.1|TEA001661.1|TEA023897.1|TEA017333.1|Novel06946|TEA026282.1|TEA000344.1|Novel00914|TEA000809.1|TEA003859.1|TEA014780.1|TEA001862.1|TEA028101.1|Novel07241|TEA018483.1|TEA004032.1|TEA006847.1|TEA010322.1|TEA010133.1|TEA005844.1|TEA004234.1|TEA031484.1	ath:AT4G37870|ath:AT3G14440|ath:AT3G44880|ath:AT1G22170|ath:AT4G34230|ath:AT4G39330|ath:AT5G04660|ath:AT4G11820|ath:AT1G05010|ath:AT1G31230|ath:AT1G24100|ath:AT4G09320|ath:AT2G29290|ath:AT3G54420|ath:AT1G08250|ath:AT4G33680|ath:AT4G27440|ath:AT2G37250|ath:AT3G30180|ath:AT3G55360|ath:AT1G74100|ath:AT4G37330|ath:AT5G07990|ath:AT4G22880|ath:AT5G07990|ath:AT1G58290|ath:AT5G53970|ath:AT3G54420|	829943|820667|823622|838822|829572|830088|830343|826788|839345|840011|839022|826515|817478|824608|837345|829510|828853|818302|822709|824702|843750|829888|830693|828387|830693|842198|835480|824608|	http://www.genome.jp/kegg-bin/show_pathway?ath01110/ath:AT5G04660%09red/ath:AT4G27440%09red/ath:AT3G55360%09red/ath:AT4G33680%09red/ath:AT4G39330%09red/ath:AT4G34230%09red/ath:AT3G30180%09red/ath:AT4G11820%09red/ath:AT1G05010%09red/ath:AT1G74100%09red/ath:AT5G53970%09red/ath:AT2G37250%09red/ath:AT1G22170%09red/ath:AT5G07990%09red/ath:AT4G09320%09red/ath:AT4G37870%09red/ath:AT3G54420%09red/ath:AT1…
Photosynthesis	ath00195	3	77	0.318684	0.941451	TEA013847.1|TEA022152.1|TEA010657.1	ath:AT2G30570|ath:AT3G50820|ath:AT1G60950|	817606|824246|842386|	http://www.genome.jp/kegg-bin/show_pathway?ath00195/ath:AT1G60950%09red/ath:AT3G50820%09red/ath:AT2G30570%09red
Tryptophan metabolism	ath00380	2	45	0.325608	0.941451	Novel06946|TEA018483.1	ath:AT1G24100|ath:AT1G74100|	839022|843750|	http://www.genome.jp/kegg-bin/show_pathway?ath00380/ath:AT1G24100%09red/ath:AT1G74100%09red
Glycerophospholipid metabolism	ath00564	3	83	0.359564	0.941451	TEA033259.1|TEA009353.1|TEA030617.1	ath:AT4G24730|ath:AT3G16785|ath:AT1G74210|	828575|820932|843761|	http://www.genome.jp/kegg-bin/show_pathway?ath00564/ath:AT3G16785%09red/ath:AT1G74210%09red/ath:AT4G24730%09red
Butanoate metabolism	ath00650	1	17	0.363792	0.941451	TEA001661.1	ath:AT4G11820|	826788|	http://www.genome.jp/kegg-bin/show_pathway?ath00650/ath:AT4G11820%09red
Diterpenoid biosynthesis	ath00904	1	18	0.379591	0.941451	TEA019521.1	ath:AT3G25180|	822110|	http://www.genome.jp/kegg-bin/show_pathway?ath00904/ath:AT3G25180%09red
Amino sugar and nucleotide sugar metabolism	ath00520	4	122	0.380922	0.941451	TEA026030.1|Novel05549|Novel00914|TEA031484.1	ath:AT3G23820|ath:AT1G02730|ath:AT3G54420|ath:AT3G54420|	821965|839467|824608|824608|	http://www.genome.jp/kegg-bin/show_pathway?ath00520/ath:AT1G02730%09red/ath:AT3G23820%09red/ath:AT3G54420%09red
Galactose metabolism	ath00052	2	55	0.414821	0.941451	TEA016597.1|TEA033269.1	ath:AT3G45940|ath:AT5G08370|	823737|830735|	http://www.genome.jp/kegg-bin/show_pathway?ath00052/ath:AT5G08370%09red/ath:AT3G45940%09red
Phenylalanine, tyrosine and tryptophan biosynthesis	ath00400	2	57	0.431987	0.941451	TEA004234.1|TEA000809.1	ath:AT5G53970|ath:AT1G08250|	835480|837345|	http://www.genome.jp/kegg-bin/show_pathway?ath00400/ath:AT1G08250%09red/ath:AT5G53970%09red
Isoquinoline alkaloid biosynthesis	ath00950	1	23	0.452911	0.941451	TEA004234.1	ath:AT5G53970|	835480|	http://www.genome.jp/kegg-bin/show_pathway?ath00950/ath:AT5G53970%09red
Zeatin biosynthesis	ath00908	1	23	0.452911	0.941451	TEA001054.1	ath:AT1G22400|	838846|	http://www.genome.jp/kegg-bin/show_pathway?ath00908/ath:AT1G22400%09red
Cutin, suberine and wax biosynthesis	ath00073	1	23	0.452911	0.941451	TEA004781.1	ath:AT1G72970|	843628|	http://www.genome.jp/kegg-bin/show_pathway?ath00073/ath:AT1G72970%09red
ABC transporters	ath02010	1	24	0.466505	0.941451	TEA019848.1	ath:AT3G28860|	822519|	http://www.genome.jp/kegg-bin/show_pathway?ath02010/ath:AT3G28860%09red
Limonene and pinene degradation	ath00903	2	63	0.481804	0.941451	TEA016973.1|TEA004032.1	ath:AT5G04660|ath:AT4G37330|	830343|829888|	http://www.genome.jp/kegg-bin/show_pathway?ath00903/ath:AT4G37330%09red/ath:AT5G04660%09red
Stilbenoid, diarylheptanoid and gingerol biosynthesis	ath00945	2	64	0.489844	0.941451	TEA016973.1|TEA004032.1	ath:AT5G04660|ath:AT4G37330|	830343|829888|	http://www.genome.jp/kegg-bin/show_pathway?ath00945/ath:AT4G37330%09red/ath:AT5G04660%09red
Sphingolipid metabolism	ath00600	1	26	0.492691	0.941451	TEA033269.1	ath:AT5G08370|	830735|	http://www.genome.jp/kegg-bin/show_pathway?ath00600/ath:AT5G08370%09red
Ether lipid metabolism	ath00565	1	26	0.492691	0.941451	TEA009353.1	ath:AT3G16785|	820932|	http://www.genome.jp/kegg-bin/show_pathway?ath00565/ath:AT3G16785%09red
Glycine, serine and threonine metabolism	ath00260	2	69	0.528851	0.941451	TEA020968.1|TEA017333.1	ath:AT1G22170|ath:AT1G31230|	838822|840011|	http://www.genome.jp/kegg-bin/show_pathway?ath00260/ath:AT1G31230%09red/ath:AT1G22170%09red
Fatty acid elongation	ath00062	1	31	0.552688	0.941451	Novel07241	ath:AT3G55360|	824702|	http://www.genome.jp/kegg-bin/show_pathway?ath00062/ath:AT3G55360%09red
Ubiquinone and other terpenoid-quinone biosynthesis	ath00130	1	32	0.563811	0.941451	TEA004234.1	ath:AT5G53970|	835480|	http://www.genome.jp/kegg-bin/show_pathway?ath00130/ath:AT5G53970%09red
2-Oxocarboxylic acid metabolism	ath01210	2	74	0.565792	0.941451	Novel06946|TEA018483.1	ath:AT1G24100|ath:AT1G74100|	839022|843750|	http://www.genome.jp/kegg-bin/show_pathway?ath01210/ath:AT1G24100%09red/ath:AT1G74100%09red
Purine metabolism	ath00230	4	157	0.56874	0.941451	TEA033259.1|TEA026282.1|TEA029732.1|TEA001862.1	ath:AT4G24730|ath:AT4G09320|ath:AT2G26230|ath:AT2G37250|	828575|826515|817163|818302|	http://www.genome.jp/kegg-bin/show_pathway?ath00230/ath:AT4G09320%09red/ath:AT2G37250%09red/ath:AT4G24730%09red/ath:AT2G26230%09red
alpha-Linolenic acid metabolism	ath00592	1	33	0.574658	0.941451	TEA027984.1	ath:AT5G42650|	834273|	http://www.genome.jp/kegg-bin/show_pathway?ath00592/ath:AT5G42650%09red
Circadian rhythm - plant	ath04712	1	36	0.605614	0.941451	TEA011004.1	ath:AT1G56650|	842120|	http://www.genome.jp/kegg-bin/show_pathway?ath04712/ath:AT1G56650%09red
Peroxisome	ath04146	2	81	0.61394	0.941451	TEA023332.1|TEA000885.1	ath:AT1G08830|ath:AT1G49430|	837405|841367|	http://www.genome.jp/kegg-bin/show_pathway?ath04146/ath:AT1G49430%09red/ath:AT1G08830%09red
Biosynthesis of amino acids	ath01230	6	255	0.632016	0.941451	TEA000809.1|TEA010854.1|TEA003859.1|TEA017333.1|TEA020968.1|TEA004234.1	ath:AT1G08250|ath:AT1G55920|ath:AT4G33680|ath:AT1G31230|ath:AT1G22170|ath:AT5G53970|	837345|842043|829510|840011|838822|835480|	http://www.genome.jp/kegg-bin/show_pathway?ath01230/ath:AT1G08250%09red/ath:AT4G33680%09red/ath:AT1G22170%09red/ath:AT1G31230%09red/ath:AT5G53970%09red/ath:AT1G55920%09red
Fatty acid degradation	ath00071	1	40	0.643424	0.941451	TEA000885.1	ath:AT1G49430|	841367|	http://www.genome.jp/kegg-bin/show_pathway?ath00071/ath:AT1G49430%09red
Fatty acid biosynthesis	ath00061	1	40	0.643424	0.941451	TEA000885.1	ath:AT1G49430|	841367|	http://www.genome.jp/kegg-bin/show_pathway?ath00061/ath:AT1G49430%09red
Tyrosine metabolism	ath00350	1	40	0.643424	0.941451	TEA004234.1	ath:AT5G53970|	835480|	http://www.genome.jp/kegg-bin/show_pathway?ath00350/ath:AT5G53970%09red
Ascorbate and aldarate metabolism	ath00053	1	41	0.652298	0.941451	TEA026035.1	ath:AT1G07890|	837304|	http://www.genome.jp/kegg-bin/show_pathway?ath00053/ath:AT1G07890%09red
Nitrogen metabolism	ath00910	1	42	0.660952	0.941451	TEA031206.1	ath:AT5G07440|	830635|	http://www.genome.jp/kegg-bin/show_pathway?ath00910/ath:AT5G07440%09red
Base excision repair	ath03410	1	43	0.669391	0.941451	TEA021214.1	ath:AT5G44680|	834497|	http://www.genome.jp/kegg-bin/show_pathway?ath03410/ath:AT5G44680%09red
Valine, leucine and isoleucine degradation	ath00280	1	45	0.685648	0.941451	TEA001661.1	ath:AT4G11820|	826788|	http://www.genome.jp/kegg-bin/show_pathway?ath00280/ath:AT4G11820%09red
Glutathione metabolism	ath00480	2	93	0.686807	0.941451	TEA003280.1|TEA026035.1	ath:AT5G02790|ath:AT1G07890|	831798|837304|	http://www.genome.jp/kegg-bin/show_pathway?ath00480/ath:AT5G02790%09red/ath:AT1G07890%09red
Starch and sucrose metabolism	ath00500	4	188	0.705492	0.941451	TEA016597.1|TEA026030.1|Novel05549|TEA016229.1	ath:AT3G45940|ath:AT3G23820|ath:AT1G02730|ath:AT4G17090|	823737|821965|839467|827419|	http://www.genome.jp/kegg-bin/show_pathway?ath00500/ath:AT4G17090%09red/ath:AT1G02730%09red/ath:AT3G23820%09red/ath:AT3G45940%09red
Alanine, aspartate and glutamate metabolism	ath00250	1	48	0.708551	0.941451	TEA031206.1	ath:AT5G07440|	830635|	http://www.genome.jp/kegg-bin/show_pathway?ath00250/ath:AT5G07440%09red
Glycerolipid metabolism	ath00561	1	52	0.736523	0.941451	TEA033269.1	ath:AT5G08370|	830735|	http://www.genome.jp/kegg-bin/show_pathway?ath00561/ath:AT5G08370%09red
Protein export	ath03060	1	53	0.743087	0.941451	TEA023111.1	ath:AT5G28540|	832950|	http://www.genome.jp/kegg-bin/show_pathway?ath03060/ath:AT5G28540%09red
Terpenoid backbone biosynthesis	ath00900	1	58	0.773545	0.941451	TEA001661.1	ath:AT4G11820|	826788|	http://www.genome.jp/kegg-bin/show_pathway?ath00900/ath:AT4G11820%09red
RNA degradation	ath03018	2	111	0.774612	0.941451	TEA003103.1|TEA009745.1	ath:AT3G23990|ath:AT5G22250|	821983|832285|	http://www.genome.jp/kegg-bin/show_pathway?ath03018/ath:AT3G23990%09red/ath:AT5G22250%09red
Glycolysis / Gluconeogenesis	ath00010	2	112	0.778797	0.941451	TEA015503.1|TEA020968.1	ath:AT4G37870|ath:AT1G22170|	829943|838822|	http://www.genome.jp/kegg-bin/show_pathway?ath00010/ath:AT4G37870%09red/ath:AT1G22170%09red
Citrate cycle (TCA cycle)	ath00020	1	62	0.795299	0.941451	TEA015503.1	ath:AT4G37870|	829943|	http://www.genome.jp/kegg-bin/show_pathway?ath00020/ath:AT4G37870%09red
Inositol phosphate metabolism	ath00562	1	65	0.810236	0.941451	TEA003056.1	ath:AT5G16760|	831539|	http://www.genome.jp/kegg-bin/show_pathway?ath00562/ath:AT5G16760%09red
Phosphatidylinositol signaling system	ath04070	1	66	0.81497	0.941451	TEA003056.1	ath:AT5G16760|	831539|	http://www.genome.jp/kegg-bin/show_pathway?ath04070/ath:AT5G16760%09red
Metabolic pathways	ath01100	42	1861	0.821573	0.941451	TEA015503.1|TEA009353.1|TEA010854.1|TEA022237.1|TEA017333.1|TEA009770.1|TEA020968.1|TEA016229.1|TEA006711.1|TEA016973.1|TEA030284.1|TEA001661.1|TEA023897.1|TEA027217.1|TEA013847.1|TEA026282.1|TEA000885.1|TEA000344.1|TEA030368.1|TEA025404.1|TEA003056.1|TEA001868.1|Novel05549|TEA000809.1|TEA003859.1|TEA026130.1|TEA014780.1|TEA029732.1|TEA016597.1|TEA001862.1|TEA028101.1|TEA031206.1|TEA026030.1|TEA0…	ath:AT4G37870|ath:AT3G16785|ath:AT1G55920|ath:AT3G14440|ath:AT1G31230|ath:AT2G34430|ath:AT1G22170|ath:AT4G17090|ath:AT4G39330|ath:AT5G04660|ath:AT1G15820|ath:AT4G11820|ath:AT1G05010|ath:AT1G73010|ath:AT2G30570|ath:AT4G09320|ath:AT1G49430|ath:AT2G29290|ath:AT2G34430|ath:AT4G34230|ath:AT5G16760|ath:AT1G29930|ath:AT1G02730|ath:AT1G08250|ath:AT4G33680|ath:AT1G69770|ath:AT4G27440|ath:AT2G26230|ath:AT3…	829943|820932|842043|820667|840011|818006|838822|827419|830088|830343|838151|826788|839345|843632|817606|826515|841367|817478|818006|829572|831539|839871|839467|837345|829510|843313|828853|817163|823737|818302|822709|830635|821965|829888|830693|824246|828387|842198|830693|815058|834273|835480|	http://www.genome.jp/kegg-bin/show_pathway?ath01100/ath:AT5G04660%09red/ath:AT3G16785%09red/ath:AT4G27440%09red/ath:AT1G15820%09red/ath:AT2G05100%09red/ath:AT1G73010%09red/ath:AT4G33680%09red/ath:AT4G39330%09red/ath:AT5G07990%09red/ath:AT1G58290%09red/ath:AT4G11820%09red/ath:AT5G53970%09red/ath:AT3G23820%09red/ath:AT1G55920%09red/ath:AT1G05010%09red/ath:AT2G37250%09red/ath:AT2G34430%09red/ath:AT1…
Carbon fixation in photosynthetic organisms	ath00710	1	69	0.828477	0.941451	TEA015503.1	ath:AT4G37870|	829943|	http://www.genome.jp/kegg-bin/show_pathway?ath00710/ath:AT4G37870%09red
Arginine and proline metabolism	ath00330	1	75	0.852615	0.954419	TEA031206.1	ath:AT5G07440|	830635|	http://www.genome.jp/kegg-bin/show_pathway?ath00330/ath:AT5G07440%09red
Pentose and glucuronate interconversions	ath00040	1	81	0.873367	0.956104	TEA025340.1	ath:AT5G55720|	835666|	http://www.genome.jp/kegg-bin/show_pathway?ath00040/ath:AT5G55720%09red
Pyruvate metabolism	ath00620	1	83	0.879615	0.956104	TEA015503.1	ath:AT4G37870|	829943|	http://www.genome.jp/kegg-bin/show_pathway?ath00620/ath:AT4G37870%09red
Phenylpropanoid biosynthesis	ath00940	2	154	0.902774	0.960648	TEA006711.1|TEA025404.1	ath:AT4G39330|ath:AT4G34230|	830088|829572|	http://www.genome.jp/kegg-bin/show_pathway?ath00940/ath:AT4G39330%09red/ath:AT4G34230%09red
Phenylalanine metabolism	ath00360	1	114	0.945123	0.960648	TEA004234.1	ath:AT5G53970|	835480|	http://www.genome.jp/kegg-bin/show_pathway?ath00360/ath:AT5G53970%09red
Carbon metabolism	ath01200	3	243	0.946348	0.960648	TEA010854.1|TEA015503.1|TEA020968.1	ath:AT1G55920|ath:AT4G37870|ath:AT1G22170|	842043|829943|838822|	http://www.genome.jp/kegg-bin/show_pathway?ath01200/ath:AT4G37870%09red/ath:AT1G22170%09red/ath:AT1G55920%09red
Aminoacyl-tRNA biosynthesis	ath00970	1	115	0.946499	0.960648	TEA010713.1	ath:AT4G26300|	828736|	http://www.genome.jp/kegg-bin/show_pathway?ath00970/ath:AT4G26300%09red
Pyrimidine metabolism	ath00240	1	116	0.94784	0.960648	TEA026282.1	ath:AT4G09320|	826515|	http://www.genome.jp/kegg-bin/show_pathway?ath00240/ath:AT4G09320%09red
Ubiquitin mediated proteolysis	ath04120	1	149	0.97746	0.97746	TEA010800.1	ath:AT5G22920|	832356|	http://www.genome.jp/kegg-bin/show_pathway?ath04120/ath:AT5G22920%09red
##Databases: KEGG PATHWAY
##Statistical test method: hypergeometric test / Fisher's exact test
##FDR correction method: Benjamini and Hochberg
